# Supplementary material for: 5-Bromo-3-(4-fluoro­phenyl­sulfin­yl)-2,7-dimethyl-1-benzofuran
Source: Acta Crystallogr Sect E Struct Rep Online. 2011 Jan 12;67(Pt 2):o351. doi: 10.1107/S1600536810049986 (PMC3051491; doi:10.1107/S1600536810049986)
Supplement: Supplementary file 2 [file e-67-0o351-Isup2.hkl]

# 
# h,k,l, Fc-squared, Fo-squared, sigma(Fo-squared) and status flag 
# 
data_I
_shelx_title ' 1049 IN P-1' 
_shelx_refln_list_code          4 
_shelx_F_calc_maximum      157.26 
_exptl_crystal_F_000       368.00 
_reflns_d_resolution_high  0.7680 
 
loop_ 
 _symmetry_equiv_pos_as_xyz 
 'x, y, z' 
 '-x, -y, -z' 
 
_cell_length_a     7.6696 
_cell_length_b     8.6308 
_cell_length_c    12.3225 
_cell_angle_alpha  96.084 
_cell_angle_beta   91.510 
_cell_angle_gamma 113.609 
 
_shelx_F_squared_multiplier     1.000 
 
loop_ 
 _refln_index_h 
 _refln_index_k 
 _refln_index_l 
 _refln_F_squared_calc 
 _refln_F_squared_meas 
 _refln_F_squared_sigma 
 _refln_observed_status 
   1   0   0     2261.71     2328.70     27.17 o 
   2   0   0       50.89       59.40      1.42 o 
   3   0   0      365.68      421.51      5.68 o 
   4   0   0       24.59       17.47      1.12 o 
   5   0   0       60.37       52.41      2.07 o 
   6   0   0       53.00       60.25      3.14 o 
   7   0   0      665.45      617.70     12.27 o 
   8   0   0      216.16      221.55      8.26 o 
   9   0   0       13.40       18.43      4.55 o 
  -9   1   0        8.33        4.45      4.14 o 
  -8   1   0       27.64       26.19      3.88 o 
  -7   1   0      482.31      463.55      9.72 o 
  -6   1   0      212.23      209.81      4.88 o 
  -5   1   0       62.49       60.76      2.15 o 
  -4   1   0      440.55      426.27      6.56 o 
  -3   1   0     1620.18     1868.46     22.21 o 
  -2   1   0      824.45      933.05     12.16 o 
  -1   1   0      382.29      419.50      5.51 o 
   0   1   0      525.07      532.67      8.21 o 
   1   1   0     7809.68     6345.33     74.91 o 
   2   1   0     3565.65     3573.51     41.76 o 
   3   1   0      596.17      679.41      8.72 o 
   4   1   0       15.92       13.69      1.08 o 
   5   1   0      135.80      141.50      4.04 o 
   6   1   0       19.33       21.21      2.78 o 
   7   1   0        2.72       -0.13      2.43 o 
   8   1   0      226.32      232.77     17.70 o 
  -9   2   0       35.60       24.87      4.75 o 
  -8   2   0       11.47       13.53      3.26 o 
  -7   2   0      295.08      298.45      8.52 o 
  -6   2   0     1452.54     1437.27     19.47 o 
  -5   2   0      496.80      461.00      7.12 o 
  -4   2   0     1385.89     1516.97     18.48 o 
  -3   2   0     2463.46     2635.00     31.06 o 
  -2   2   0      920.69     1012.29     12.12 o 
  -1   2   0      281.25      305.07      4.50 o 
   0   2   0      649.58      755.62     10.49 o 
   1   2   0     5090.75     4889.50     90.36 o 
   2   2   0     2562.12     2508.61     32.11 o 
   3   2   0      770.58      722.53     11.20 o 
   4   2   0      156.64      170.04      4.16 o 
   5   2   0        6.15        9.13      1.77 o 
   6   2   0      105.67       99.30      3.88 o 
   7   2   0        5.28        4.34      2.74 o 
   8   2   0       65.07       62.60      4.66 o 
  -9   3   0        6.28        8.24      3.39 o 
  -8   3   0       27.91       28.29      2.92 o 
  -7   3   0      100.94       95.37      3.51 o 
  -6   3   0      941.42      935.53     13.26 o 
  -5   3   0     1086.41     1121.05     15.22 o 
  -4   3   0     1393.12     1385.08     15.83 o 
  -3   3   0     1010.58     1102.96     13.44 o 
  -2   3   0     1475.43     1500.59     18.05 o 
  -1   3   0       82.21       77.45      1.55 o 
   0   3   0       19.92       21.24      0.86 o 
   1   3   0      184.93      156.38      2.41 o 
   2   3   0     4710.17     4603.82     58.33 o 
   3   3   0     2492.25     2566.32     33.34 o 
   4   3   0       93.03       82.06      2.64 o 
   5   3   0       74.23       72.65      4.38 o 
   6   3   0        9.32       13.73      2.82 o 
   7   3   0        0.12       -2.83      3.18 o 
  -9   4   0      135.32      135.74      6.32 o 
  -8   4   0      310.01      325.79     11.71 o 
  -7   4   0      222.05      222.70      5.15 o 
  -6   4   0      119.37      127.20      3.83 o 
  -5   4   0     1419.89     1430.41     17.55 o 
  -4   4   0     1315.62     1322.89     17.49 o 
  -3   4   0      213.97      179.24      2.83 o 
  -2   4   0      453.68      526.54      7.40 o 
  -1   4   0       54.93       45.36      1.07 o 
   0   4   0       41.88       39.02      2.10 o 
   1   4   0        3.23        2.12      0.57 o 
   2   4   0      864.05      844.56     11.74 o 
   3   4   0     1525.37     1470.98     19.90 o 
   4   4   0      946.99      915.14     17.78 o 
   5   4   0      241.16      232.75      6.65 o 
   6   4   0        5.57        5.72      3.15 o 
   7   4   0        1.56        3.46      3.51 o 
  -9   5   0        1.76        2.65      3.32 o 
  -8   5   0      280.83      294.74     13.76 o 
  -7   5   0      194.95      191.49      5.76 o 
  -6   5   0      228.61      224.62      4.51 o 
  -5   5   0        4.27        3.05      1.03 o 
  -4   5   0      766.14      744.12      9.70 o 
  -3   5   0      645.79      680.06      9.61 o 
  -2   5   0      870.56      886.80     14.23 o 
  -1   5   0      575.25      579.82      8.66 o 
   0   5   0      146.17      131.11      3.77 o 
   1   5   0      517.73      530.66      9.23 o 
   2   5   0       39.71       46.00      2.48 o 
   3   5   0      186.87      183.87      5.34 o 
   4   5   0      439.02      407.54      9.13 o 
   5   5   0      270.51      262.69      9.57 o 
   6   5   0       36.38       35.38      4.17 o 
  -9   6   0        5.53        9.03      3.61 o 
  -8   6   0      167.31      171.15      6.77 o 
  -7   6   0      164.71      167.79      9.28 o 
  -6   6   0      871.53      879.75     12.62 o 
  -5   6   0        9.58       11.94      2.83 o 
  -4   6   0      740.98      761.71     12.22 o 
  -3   6   0     1529.04     1438.27     21.40 o 
  -2   6   0     1265.19     1270.95     18.62 o 
  -1   6   0     1416.62     1438.25     23.52 o 
   0   6   0     1112.42     1105.20     16.09 o 
   1   6   0      646.95      619.98     11.23 o 
   2   6   0        0.41       -0.99      1.77 o 
   3   6   0        1.59        5.53      2.39 o 
   4   6   0      293.13      291.05     10.68 o 
   5   6   0      169.84      184.08     10.41 o 
  -9   7   0        8.53        5.89      5.01 o 
  -8   7   0       28.95       26.58      4.77 o 
  -7   7   0      166.93      174.11     18.65 o 
  -6   7   0      119.76      119.42      3.92 o 
  -5   7   0      308.10      320.56      9.41 o 
  -4   7   0       81.43       90.08      5.25 o 
  -3   7   0      940.99      912.35     26.54 o 
  -2   7   0     1337.53     1246.03     29.68 o 
  -1   7   0       26.10       25.12      3.75 o 
   0   7   0       80.27       84.81      4.04 o 
   1   7   0      165.30      146.42      5.80 o 
   2   7   0      196.93      201.73      7.24 o 
   3   7   0      108.57      116.46      6.04 o 
   4   7   0       21.30       21.53      4.31 o 
  -9   8   0       50.16       51.84      6.45 o 
  -8   8   0        6.16        9.73      5.18 o 
  -7   8   0       63.94       75.82      6.14 o 
  -6   8   0      302.99      309.76      8.93 o 
  -5   8   0      761.78      724.22     16.19 o 
  -4   8   0      388.32      385.09      9.89 o 
  -3   8   0      512.20      478.08     11.51 o 
  -2   8   0      261.27      232.36     11.21 o 
  -1   8   0      582.02      554.09     15.36 o 
   0   8   0      392.17      386.44     12.90 o 
   1   8   0      137.68      143.05     11.11 o 
   2   8   0      166.85      161.02      7.22 o 
   3   8   0       61.79       68.28      5.61 o 
  -8   9   0      121.37      123.54      8.32 o 
  -7   9   0       10.65        8.53      4.29 o 
  -6   9   0      192.12      193.50     12.63 o 
  -5   9   0      289.16      286.94     14.14 o 
  -4   9   0      319.99      313.84      9.13 o 
  -3   9   0      310.19      309.12      8.96 o 
  -2   9   0       15.30       10.19      3.48 o 
  -1   9   0      247.15      236.36     15.07 o 
   0   9   0      156.42      145.38      8.64 o 
   1   9   0      124.51      123.55      8.11 o 
   2   9   0      111.88      124.82      8.68 o 
  -7  10   0        9.67       13.87      4.85 o 
  -6  10   0        5.04        4.31      4.34 o 
  -5  10   0       46.29       49.35      4.56 o 
  -4  10   0      276.84      283.29     15.41 o 
  -3  10   0      231.19      238.81      8.52 o 
  -2  10   0      176.02      164.98     13.94 o 
  -1  10   0        6.95        5.27      7.16 o 
   0  10   0      163.25      156.88     14.50 o 
  -5  11   0        3.26        6.44      3.95 o 
  -4  11   0       46.74       42.31      4.79 o 
  -3  11   0      184.49      199.59     18.27 o 
   3 -11   1       10.74       10.75      5.28 o 
   4 -11   1       71.65       70.29      7.18 o 
   5 -11   1      182.57      183.05      7.98 o 
   0 -10   1      239.13      243.33     17.33 o 
   1 -10   1       26.57        3.58      7.72 o 
   2 -10   1       47.39       37.86      8.85 o 
   3 -10   1      145.80      139.21      6.40 o 
   4 -10   1       40.09       38.43      4.14 o 
   5 -10   1       39.94       36.40      4.12 o 
   6 -10   1      186.50      180.66      9.09 o 
   7 -10   1      172.31      182.95     12.24 o 
  -2  -9   1       26.17       24.29      5.74 o 
  -1  -9   1      226.26      249.22     10.96 o 
   0  -9   1      561.49      549.45     17.36 o 
   1  -9   1      343.00      348.80     18.08 o 
   2  -9   1      181.36      180.78      9.32 o 
   3  -9   1      293.56      284.83      8.53 o 
   4  -9   1      201.99      193.91      6.88 o 
   5  -9   1       22.70       19.40      3.37 o 
   6  -9   1       83.22       90.25      6.38 o 
   7  -9   1      264.45      267.48     11.17 o 
   8  -9   1      262.23      268.30     11.68 o 
  -3  -8   1       37.99       32.92      4.77 o 
  -2  -8   1       29.76       31.46      4.04 o 
  -1  -8   1       44.66       50.06      4.06 o 
   0  -8   1      416.99      411.33     13.43 o 
   1  -8   1      786.52      720.65     19.78 o 
   2  -8   1       23.47       25.47      3.43 o 
   3  -8   1        6.79        5.00      2.73 o 
   4  -8   1      163.37      161.43      5.85 o 
   5  -8   1      299.55      305.93      8.61 o 
   6  -8   1        1.36        1.88      3.24 o 
   7  -8   1       29.19       32.44      4.92 o 
   8  -8   1      272.47      284.59     27.03 o 
   9  -8   1      131.57      136.97      9.04 o 
  -4  -7   1      104.37      105.85      9.32 o 
  -3  -7   1      610.50      580.87     15.75 o 
  -2  -7   1      460.39      446.33     11.50 o 
  -1  -7   1       18.89       19.82      4.12 o 
   0  -7   1       83.05       72.35      4.20 o 
   1  -7   1      349.71      343.83      9.47 o 
   2  -7   1     1823.64     1777.16     40.94 o 
   3  -7   1      255.04      265.67      7.92 o 
   4  -7   1      381.68      390.64      8.55 o 
   5  -7   1      310.89      291.38      6.79 o 
   6  -7   1       17.36       18.18      2.48 o 
   7  -7   1      100.37      110.52      7.91 o 
   8  -7   1      160.55      168.83      9.16 o 
   9  -7   1      270.33      270.44     12.34 o 
  -5  -6   1       93.14       84.23      5.10 o 
  -4  -6   1        7.24        6.73      2.82 o 
  -3  -6   1      579.83      573.46     11.36 o 
  -2  -6   1      949.01      904.21     15.88 o 
  -1  -6   1      490.77      487.33      9.26 o 
   0  -6   1       38.78       57.82      2.15 o 
   1  -6   1      431.85      424.98      6.91 o 
   2  -6   1      884.24      923.08     14.44 o 
   3  -6   1      276.19      257.61      4.45 o 
   4  -6   1      764.46      779.10     10.22 o 
   5  -6   1      148.39      162.84      4.55 o 
   6  -6   1      405.95      420.78      8.95 o 
   7  -6   1       16.49       17.41      2.84 o 
   8  -6   1        3.32        2.96      2.91 o 
   9  -6   1        5.29        5.90      3.33 o 
  -6  -5   1        0.18        5.57      3.46 o 
  -5  -5   1       33.67       28.09      3.70 o 
  -4  -5   1       64.83       66.36      3.73 o 
  -3  -5   1       17.74       18.99      3.21 o 
  -2  -5   1      709.84      666.43     10.70 o 
  -1  -5   1     2175.89     2142.46     31.62 o 
   0  -5   1      580.24      542.96      7.63 o 
   1  -5   1        9.42        5.84      0.98 o 
   2  -5   1      725.95      704.31     12.05 o 
   3  -5   1     1834.78     1895.58     22.98 o 
   4  -5   1      249.25      247.87      3.94 o 
   5  -5   1      126.69      120.82      2.64 o 
   6  -5   1     1072.30     1098.59     15.24 o 
   7  -5   1      326.07      321.77      9.68 o 
   8  -5   1      143.52      140.96      5.16 o 
   9  -5   1        0.47        2.75      3.34 o 
  -7  -4   1       84.89       93.76      5.44 o 
  -6  -4   1       10.04        8.75      3.13 o 
  -5  -4   1        5.59        5.68      3.02 o 
  -4  -4   1       56.83       66.21      2.93 o 
  -3  -4   1       70.48       64.79      2.22 o 
  -2  -4   1      178.66      161.60      2.89 o 
  -1  -4   1      407.68      424.96      5.69 o 
   0  -4   1     7349.56     7200.06     91.75 o 
   1  -4   1      926.75      953.58     11.85 o 
   2  -4   1        5.27       18.49      1.09 o 
   3  -4   1      245.76      254.54      5.25 o 
   4  -4   1     1516.52     1528.48     18.60 o 
   5  -4   1      641.85      642.41      9.31 o 
   6  -4   1        6.28        6.67      1.41 o 
   7  -4   1      411.43      416.62      8.73 o 
   8  -4   1       93.31       93.96      4.25 o 
   9  -4   1        5.43        1.39      2.86 o 
  -7  -3   1      350.60      359.48      9.40 o 
  -6  -3   1      308.25      308.06      9.24 o 
  -5  -3   1        9.09       11.00      2.08 o 
  -4  -3   1        1.14        0.66      1.32 o 
  -3  -3   1      460.01      503.81      6.91 o 
  -2  -3   1     1563.21     1749.21     20.93 o 
  -1  -3   1      840.51      800.16     10.56 o 
   0  -3   1     4109.10     4047.85     57.24 o 
   1  -3   1     6202.15     5564.38     98.19 o 
   2  -3   1     2796.53     2905.49     34.45 o 
   3  -3   1        9.07       11.51      0.75 o 
   4  -3   1      443.54      451.60      6.21 o 
   5  -3   1      483.02      487.62      7.37 o 
   6  -3   1      183.86      193.95      4.97 o 
   7  -3   1       26.04       26.21      2.50 o 
   8  -3   1       74.35       73.09      3.84 o 
   9  -3   1      160.74      176.07      7.48 o 
  -8  -2   1        0.78        0.41      3.36 o 
  -7  -2   1      189.72      191.76      6.51 o 
  -6  -2   1      597.67      583.18     10.61 o 
  -5  -2   1       74.43       71.92      3.00 o 
  -4  -2   1       29.93       43.64      1.98 o 
  -3  -2   1        1.65        2.86      1.26 o 
  -2  -2   1      150.62      132.73      2.27 o 
  -1  -2   1       15.06       16.98      0.71 o 
   0  -2   1     3273.68     3208.99     46.25 o 
   1  -2   1     3057.51     3273.39     49.36 o 
   2  -2   1     1968.16     1976.87     23.23 o 
   3  -2   1      163.11      142.11      2.37 o 
   4  -2   1      136.56      142.95      3.43 o 
   5  -2   1       14.75        8.74      1.18 o 
   6  -2   1      321.75      291.24      5.38 o 
   7  -2   1       34.05       34.28      4.02 o 
   8  -2   1       13.71       11.61      3.34 o 
   9  -2   1      100.95      106.81      7.72 o 
  -8  -1   1       22.29       22.40      3.66 o 
  -7  -1   1       26.53       26.08      3.15 o 
  -6  -1   1      884.82      836.54     15.87 o 
  -5  -1   1     1648.71     1665.87     22.19 o 
  -4  -1   1     2477.55     2635.55     34.06 o 
  -3  -1   1        6.15        6.74      0.77 o 
  -2  -1   1       87.68       86.87      1.64 o 
  -1  -1   1      117.57      129.38      1.89 o 
   0  -1   1       96.07      107.88      2.51 o 
   1  -1   1      577.84      623.02      9.07 o 
   2  -1   1    24730.82    16972.88    467.85 o 
   3  -1   1     6052.30     5698.83     66.24 o 
   4  -1   1       59.33       57.01      1.68 o 
   5  -1   1       32.90       38.55      1.74 o 
   6  -1   1      287.56      284.68      5.33 o 
   7  -1   1      216.34      196.52      6.17 o 
   8  -1   1       46.78       41.39      4.16 o 
   9  -1   1       79.97       82.36      5.79 o 
  -9   0   1        2.17        1.72      4.22 o 
  -8   0   1       10.69        8.65      3.03 o 
  -7   0   1       12.49       11.52      2.53 o 
  -6   0   1      200.54      187.64      4.65 o 
  -5   0   1     1933.59     1863.07     24.54 o 
  -4   0   1     2669.33     2742.57     32.70 o 
  -3   0   1      859.88      950.50     11.79 o 
  -2   0   1     1559.39     1623.53     20.74 o 
  -1   0   1     7276.05     6093.17    183.54 o 
   0   0   1      143.18      146.03      1.91 o 
   1   0   1       23.55       23.65      0.70 o 
   2   0   1      132.51      117.70      1.90 o 
   3   0   1     1892.41     1916.10     22.85 o 
   4   0   1     1445.15     1396.31     17.18 o 
   5   0   1      126.39      126.21      3.08 o 
   6   0   1      275.17      260.15      5.85 o 
   7   0   1       41.37       41.92      3.23 o 
   8   0   1       39.28       32.89      4.26 o 
   9   0   1        8.12        0.09      4.00 o 
  -9   1   1        3.96        6.22      4.12 o 
  -8   1   1       32.02       37.76      3.46 o 
  -7   1   1       69.58       66.28      3.55 o 
  -6   1   1       17.54       23.51      1.84 o 
  -5   1   1      402.00      419.31      6.70 o 
  -4   1   1     1613.08     1482.97     18.14 o 
  -3   1   1     3998.71     3955.30     46.24 o 
  -2   1   1      993.97     1078.16     12.93 o 
  -1   1   1      460.70      490.70      7.03 o 
   0   1   1       49.99       56.70      0.76 o 
   1   1   1      171.77      186.13      2.70 o 
   2   1   1       43.15       48.14      0.95 o 
   3   1   1     3701.18     3800.13     44.59 o 
   4   1   1     1714.57     1639.17     20.06 o 
   5   1   1      981.02      959.72     16.68 o 
   6   1   1      346.38      337.38      7.08 o 
   7   1   1        1.49        2.61      2.46 o 
   8   1   1       25.52       30.60      4.49 o 
  -9   2   1       46.11       44.50      6.05 o 
  -8   2   1      153.08      144.49      5.55 o 
  -7   2   1        3.04        1.28      2.14 o 
  -6   2   1      345.11      324.95      5.78 o 
  -5   2   1        5.76        8.96      1.20 o 
  -4   2   1     1395.01     1398.73     17.12 o 
  -3   2   1      982.40      938.11     10.77 o 
  -2   2   1     2901.55     2940.50     34.33 o 
  -1   2   1     7738.37     6670.95    104.65 o 
   0   2   1     3839.84     3775.80     90.88 o 
   1   2   1       45.81       46.91      1.12 o 
   2   2   1       51.83       53.68      1.79 o 
   3   2   1      131.31      116.16      2.69 o 
   4   2   1     1953.89     1978.28     26.23 o 
   5   2   1     1149.69     1112.97     17.32 o 
   6   2   1      206.56      208.51      5.57 o 
   7   2   1        0.77       -0.62      2.74 o 
   8   2   1       16.17       14.88      4.32 o 
  -9   3   1       12.84       13.75      3.88 o 
  -8   3   1       63.58       71.26      4.91 o 
  -7   3   1      217.20      205.47      5.11 o 
  -6   3   1      436.09      449.60      7.31 o 
  -5   3   1      172.49      180.70      3.62 o 
  -4   3   1       68.09       83.76      1.86 o 
  -3   3   1     2394.38     2457.78     29.04 o 
  -2   3   1     7732.56     7147.37    144.11 o 
  -1   3   1     1644.01     1619.82     25.95 o 
   0   3   1     3089.67     3211.30     43.38 o 
   1   3   1       51.03       48.10      1.24 o 
   2   3   1      242.62      233.68      3.97 o 
   3   3   1      465.64      483.96      7.48 o 
   4   3   1       95.21       91.13      3.08 o 
   5   3   1      337.48      313.21      6.79 o 
   6   3   1      322.50      311.41      8.11 o 
   7   3   1      153.35      150.82      6.19 o 
  -9   4   1      292.56      280.49      7.66 o 
  -8   4   1       61.80       61.49      3.73 o 
  -7   4   1        5.43        8.63      1.93 o 
  -6   4   1       90.03       85.61      3.46 o 
  -5   4   1      227.07      227.01      3.87 o 
  -4   4   1        4.28        2.59      1.02 o 
  -3   4   1       67.64       45.37      2.52 o 
  -2   4   1     1281.58     1211.33     17.80 o 
  -1   4   1     2237.34     2178.79     30.90 o 
   0   4   1     3696.83     3955.72     53.49 o 
   1   4   1      516.27      549.01      8.79 o 
   2   4   1       87.94       77.75      2.12 o 
   3   4   1       24.40       33.05      3.25 o 
   4   4   1       35.39       33.36      2.81 o 
   5   4   1       10.78        9.92      2.70 o 
   6   4   1       87.09       97.60      4.87 o 
  -9   5   1       57.56       73.83      5.42 o 
  -8   5   1      274.83      269.25      8.22 o 
  -7   5   1       78.62       84.13      3.72 o 
  -6   5   1      135.02      136.65      3.64 o 
  -5   5   1      921.86      974.03     12.40 o 
  -4   5   1      988.15     1082.84     12.50 o 
  -3   5   1      175.84      143.01      3.29 o 
  -2   5   1      785.56      832.07     14.10 o 
  -1   5   1     1105.05     1068.35     17.59 o 
   0   5   1     1576.00     1546.85     21.69 o 
   1   5   1     1375.16     1382.47     19.74 o 
   2   5   1      580.93      612.27     11.22 o 
   3   5   1       62.25       63.50      3.25 o 
   4   5   1       16.76       17.54      3.08 o 
   5   5   1       31.12       23.28      3.33 o 
   6   5   1       38.05       41.56      4.21 o 
  -9   6   1        3.28        4.31      4.61 o 
  -8   6   1      256.75      255.55      9.73 o 
  -7   6   1      759.08      756.67     13.91 o 
  -6   6   1       37.30       41.16      2.64 o 
  -5   6   1       86.67       82.25      3.45 o 
  -4   6   1      715.58      660.29     10.90 o 
  -3   6   1      844.42      888.74     13.83 o 
  -2   6   1      116.26      125.30      5.41 o 
  -1   6   1      176.10      160.91      4.12 o 
   0   6   1     2005.04     1950.90     31.45 o 
   1   6   1      212.70      218.36      5.37 o 
   2   6   1        9.07        8.52      2.23 o 
   3   6   1       50.54       48.22      3.29 o 
   4   6   1       65.19       67.56      5.05 o 
   5   6   1        0.68        2.63      4.05 o 
  -9   7   1      101.91      110.87      7.75 o 
  -8   7   1        2.30        4.63      3.99 o 
  -7   7   1      169.30      167.13      5.53 o 
  -6   7   1      663.75      659.78     11.44 o 
  -5   7   1       68.28       68.84      3.81 o 
  -4   7   1      199.09      194.99      6.72 o 
  -3   7   1      804.88      777.72     18.58 o 
  -2   7   1      565.98      560.12     15.12 o 
  -1   7   1      438.58      436.02     10.32 o 
   0   7   1       17.44       10.86      2.38 o 
   1   7   1     1299.27     1217.65     24.84 o 
   2   7   1      667.98      647.68     15.34 o 
   3   7   1      101.47       95.65      5.67 o 
   4   7   1       66.95       60.70      5.29 o 
  -9   8   1       67.36       68.74      7.16 o 
  -8   8   1       70.93       73.96      8.66 o 
  -7   8   1        7.44        5.31      3.08 o 
  -6   8   1      611.65      603.40     14.64 o 
  -5   8   1       86.32       95.68      4.78 o 
  -4   8   1      171.49      170.96      6.15 o 
  -3   8   1      163.74      171.53      6.18 o 
  -2   8   1      273.57      275.03     12.34 o 
  -1   8   1      139.19      143.14     10.92 o 
   0   8   1        5.55        4.33      3.73 o 
   1   8   1      229.91      239.42     19.49 o 
   2   8   1      313.71      309.19     18.36 o 
   3   8   1      265.25      265.15     13.28 o 
  -8   9   1      305.67      313.55     12.94 o 
  -7   9   1       85.53       78.58      6.60 o 
  -6   9   1        0.79        1.03      3.00 o 
  -5   9   1      209.91      204.05      9.61 o 
  -4   9   1      209.86      193.12      7.10 o 
  -3   9   1       67.24       76.11      7.73 o 
  -2   9   1      173.63      181.56      8.26 o 
  -1   9   1      313.02      315.28     18.08 o 
   0   9   1      135.45      133.31      8.17 o 
   1   9   1       47.06       47.60      6.35 o 
  -7  10   1       77.46       94.44      7.35 o 
  -6  10   1       30.98       29.07      4.14 o 
  -5  10   1       95.25       89.64      5.53 o 
  -4  10   1      111.67      113.32      5.83 o 
  -3  10   1       95.38       90.63      5.45 o 
  -2  10   1       56.92       63.85      9.42 o 
  -1  10   1      191.69      187.02     15.63 o 
   0  10   1      158.27      167.05     14.69 o 
  -5  11   1       57.93       70.44      6.62 o 
  -4  11   1       47.49       54.73      6.32 o 
   3 -11   2       39.97       49.16      9.42 o 
   4 -11   2        4.40        4.40      5.74 o 
   5 -11   2       27.43       12.43      6.78 o 
   0 -10   2        3.76       11.30      8.29 o 
   1 -10   2      167.08      149.73     12.62 o 
   2 -10   2      628.44      633.56     27.69 o 
   3 -10   2      225.02      210.43      7.69 o 
   4 -10   2      106.89      110.73      5.67 o 
   5 -10   2       12.16       13.84      4.21 o 
   6 -10   2       16.67       21.46      4.98 o 
   7 -10   2        5.15        4.76      4.80 o 
  -2  -9   2       59.71       60.48     10.83 o 
  -1  -9   2       53.82       42.62      6.59 o 
   0  -9   2       79.84       67.25      6.29 o 
   1  -9   2        0.65       -2.26      5.27 o 
   2  -9   2      360.04      400.05     12.82 o 
   3  -9   2      770.72      753.90     16.63 o 
   4  -9   2      106.76      106.05      5.05 o 
   5  -9   2       72.80       76.86      7.72 o 
   6  -9   2        5.04       10.54      4.19 o 
   7  -9   2       34.11       40.61     11.30 o 
   8  -9   2        6.68       10.31      4.66 o 
  -3  -8   2      136.05      125.44      8.44 o 
  -2  -8   2      189.17      189.04      7.60 o 
  -1  -8   2      238.36      231.40      7.75 o 
   0  -8   2      272.75      269.40      8.17 o 
   1  -8   2      116.78      115.27      6.02 o 
   2  -8   2       18.02       14.66      3.30 o 
   3  -8   2      151.64      157.14      5.72 o 
   4  -8   2     1836.11     1825.03     34.93 o 
   5  -8   2      705.14      725.85     15.79 o 
   6  -8   2       75.15       86.57      6.05 o 
   7  -8   2       32.25       31.49      4.91 o 
   8  -8   2       48.30       51.20      7.82 o 
   9  -8   2       74.86       82.40      7.44 o 
  -4  -7   2      118.62      129.23      6.92 o 
  -3  -7   2       79.33       83.79      5.23 o 
  -2  -7   2      161.08      154.32      6.49 o 
  -1  -7   2      325.13      310.34      8.66 o 
   0  -7   2      517.47      511.31      9.97 o 
   1  -7   2      170.67      174.29      5.40 o 
   2  -7   2        2.13        0.87      1.77 o 
   3  -7   2      480.02      517.96     12.88 o 
   4  -7   2      615.95      621.29     10.46 o 
   5  -7   2      392.88      379.43      8.10 o 
   6  -7   2      646.43      640.10     14.71 o 
   7  -7   2       16.31       22.21      4.29 o 
   8  -7   2        1.52        0.63      4.12 o 
   9  -7   2        0.16        1.29      5.65 o 
  -5  -6   2      211.87      204.00      7.11 o 
  -4  -6   2       58.09       63.87      4.07 o 
  -3  -6   2       97.85       96.33      5.11 o 
  -2  -6   2      297.25      289.02      6.78 o 
  -1  -6   2      157.54      155.57      3.82 o 
   0  -6   2      656.52      640.76      9.06 o 
   1  -6   2     1019.24     1033.04     14.16 o 
   2  -6   2     1770.84     1742.56     23.18 o 
   3  -6   2       32.14       29.11      1.82 o 
   4  -6   2       36.10       34.80      1.94 o 
   5  -6   2      557.34      573.69      8.64 o 
   6  -6   2       64.87       76.86      3.41 o 
   7  -6   2       72.65       68.29      6.69 o 
   8  -6   2       16.70       22.33      4.59 o 
   9  -6   2        7.50        4.12      3.40 o 
  -6  -5   2      169.44      176.62      6.79 o 
  -5  -5   2      262.14      259.90     11.69 o 
  -4  -5   2      218.97      230.88     10.40 o 
  -3  -5   2      308.54      314.47      7.33 o 
  -2  -5   2      681.36      691.92     11.11 o 
  -1  -5   2      291.37      260.12      3.77 o 
   0  -5   2     1151.40     1141.21     15.45 o 
   1  -5   2      570.78      524.28      7.55 o 
   2  -5   2     2319.82     2470.03     32.17 o 
   3  -5   2     3339.16     3461.08     41.28 o 
   4  -5   2        0.23        2.06      0.88 o 
   5  -5   2      186.26      184.90      3.72 o 
   6  -5   2      170.18      167.72      4.30 o 
   7  -5   2      622.02      604.32     13.22 o 
   8  -5   2       17.25       13.67      2.65 o 
   9  -5   2       10.49       11.53      3.05 o 
  -7  -4   2        0.96       -1.90      3.41 o 
  -6  -4   2        7.36       10.42      3.06 o 
  -5  -4   2      335.94      339.38      8.27 o 
  -4  -4   2     1728.53     1656.88     24.68 o 
  -3  -4   2       78.29       75.58      2.46 o 
  -2  -4   2       12.27       22.25      2.05 o 
  -1  -4   2     1322.13     1393.90     16.92 o 
   0  -4   2     2087.35     2271.56     29.56 o 
   1  -4   2      270.10      324.52      6.71 o 
   2  -4   2      453.43      416.67      6.02 o 
   3  -4   2     2402.90     2415.39     29.01 o 
   4  -4   2      627.34      643.33      8.54 o 
   5  -4   2        9.07        8.53      1.28 o 
   6  -4   2     1215.42     1201.45     19.22 o 
   7  -4   2      106.20      106.49      4.25 o 
   8  -4   2      299.08      291.38     10.82 o 
   9  -4   2       78.68       78.22      5.34 o 
  -7  -3   2      101.85       98.87      5.19 o 
  -6  -3   2       56.12       55.28      4.19 o 
  -5  -3   2      230.63      219.15      5.41 o 
  -4  -3   2     1412.59     1406.69     19.33 o 
  -3  -3   2     1549.09     1479.79     18.25 o 
  -2  -3   2      166.92      132.85      2.49 o 
  -1  -3   2       19.65       13.38      0.86 o 
   0  -3   2       51.98       48.76      1.81 o 
   1  -3   2      365.33      337.37      4.92 o 
   2  -3   2      131.42      148.60      2.37 o 
   3  -3   2       53.25       39.50      1.30 o 
   4  -3   2     1115.17     1150.15     14.26 o 
   5  -3   2      212.31      188.25      3.71 o 
   6  -3   2       30.95       37.01      2.65 o 
   7  -3   2        8.78        9.53      2.69 o 
   8  -3   2      182.20      189.59      6.58 o 
   9  -3   2       10.95        9.02      3.78 o 
  -8  -2   2        8.28       10.11      4.05 o 
  -7  -2   2       14.58       14.64      3.26 o 
  -6  -2   2       16.73       16.78      2.83 o 
  -5  -2   2       17.42       16.74      2.00 o 
  -4  -2   2     1108.45     1075.28     13.73 o 
  -3  -2   2     3379.54     3394.00     40.09 o 
  -2  -2   2     3656.18     3827.19     44.82 o 
  -1  -2   2     2514.39     2573.87     33.18 o 
   0  -2   2     1252.39     1284.57     15.94 o 
   1  -2   2     1076.56     1183.16     14.26 o 
   2  -2   2      371.14      380.14      6.04 o 
   3  -2   2      391.70      410.29      5.50 o 
   4  -2   2     4718.67     4728.69     55.39 o 
   5  -2   2     3803.28     3754.36     47.61 o 
   6  -2   2      491.80      507.46      7.97 o 
   7  -2   2       12.85       11.63      2.20 o 
   8  -2   2       39.79       38.41      4.03 o 
   9  -2   2       40.88       37.35      5.52 o 
  -8  -1   2       33.84       35.63      3.89 o 
  -7  -1   2       27.77       25.17      3.20 o 
  -6  -1   2        3.36        4.51      2.07 o 
  -5  -1   2       19.41       23.02      1.68 o 
  -4  -1   2        8.94       14.71      1.16 o 
  -3  -1   2     1621.07     1603.91     19.58 o 
  -2  -1   2     3411.48     3277.19     38.40 o 
  -1  -1   2      168.47      165.72      2.62 o 
   0  -1   2      996.59     1006.21     10.85 o 
   1  -1   2     2486.91     2686.97     37.89 o 
   2  -1   2    16299.50    12691.74    227.22 o 
   3  -1   2      315.14      283.68      4.07 o 
   4  -1   2       11.11       14.08      0.98 o 
   5  -1   2      742.64      747.89     10.65 o 
   6  -1   2      746.22      741.43     10.97 o 
   7  -1   2      138.27      132.05      7.44 o 
   8  -1   2       15.42        9.50      3.49 o 
   9  -1   2      103.05       93.01      6.03 o 
  -9   0   2      264.32      255.92      9.62 o 
  -8   0   2      248.75      243.09      7.36 o 
  -7   0   2       52.51       63.31      5.71 o 
  -6   0   2      116.08      109.23      4.48 o 
  -5   0   2        0.76       -1.14      1.14 o 
  -4   0   2       49.99       56.67      1.82 o 
  -3   0   2      150.23      132.83      2.46 o 
  -2   0   2     4219.41     4046.99     47.13 o 
  -1   0   2     7342.43     6124.65    166.02 o 
   0   0   2      208.14      210.35      2.44 o 
   1   0   2     5282.83     4761.25    112.98 o 
   2   0   2      304.04      367.34      5.34 o 
   3   0   2      221.65      235.14      4.24 o 
   4   0   2       68.93       69.18      2.65 o 
   5   0   2       47.02       43.36      2.77 o 
   6   0   2      312.45      305.81      6.93 o 
   7   0   2      181.24      176.36      6.73 o 
   8   0   2      123.95      114.63      6.11 o 
  -9   1   2       64.23       79.86      5.72 o 
  -8   1   2      278.04      268.10      7.36 o 
  -7   1   2      117.92      120.26      4.07 o 
  -6   1   2       80.08       94.59      3.97 o 
  -5   1   2        9.03       12.53      1.35 o 
  -4   1   2      700.20      818.14     10.55 o 
  -3   1   2      379.07      407.85      5.92 o 
  -2   1   2     5486.38     5427.06     58.88 o 
  -1   1   2     9112.19     7266.77    119.76 o 
   0   1   2     7343.56     6391.58     72.11 o 
   1   1   2     5505.19     5149.40    119.11 o 
   2   1   2       78.94       85.74      1.64 o 
   3   1   2       30.39       25.10      1.07 o 
   4   1   2       89.17       82.58      2.20 o 
   5   1   2       27.10       28.56      2.37 o 
   6   1   2      254.71      255.44      5.96 o 
   7   1   2      337.70      351.43      8.68 o 
   8   1   2       31.01       36.93      8.48 o 
  -9   2   2       16.30       12.60      3.99 o 
  -8   2   2       63.76       71.48      3.52 o 
  -7   2   2      318.05      304.64      6.43 o 
  -6   2   2      256.75      260.55      5.89 o 
  -5   2   2      229.02      253.25      4.62 o 
  -4   2   2      225.58      240.14      3.84 o 
  -3   2   2       27.28       27.63      1.34 o 
  -2   2   2      118.80      130.07      2.04 o 
  -1   2   2       50.07       58.74      1.80 o 
   0   2   2    20470.23    15928.63    214.41 o 
   1   2   2     1025.37      997.26     12.04 o 
   2   2   2      647.33      607.31      9.26 o 
   3   2   2       68.76       70.53      2.11 o 
   4   2   2      425.73      401.51      7.26 o 
   5   2   2       84.99       82.45      4.17 o 
   6   2   2       13.12       11.95      2.34 o 
   7   2   2      182.93      176.79      6.66 o 
   8   2   2       83.37       89.17     11.52 o 
  -9   3   2       58.89       54.28      4.70 o 
  -8   3   2      117.21      120.29      4.31 o 
  -7   3   2     1214.01     1210.83     18.40 o 
  -6   3   2     1215.89     1214.73     16.72 o 
  -5   3   2      352.58      344.89      5.66 o 
  -4   3   2      932.62      969.57     11.40 o 
  -3   3   2       17.05       15.29      1.09 o 
  -2   3   2      131.49      125.92      2.27 o 
  -1   3   2      458.75      508.65      7.46 o 
   0   3   2       13.21       12.93      0.56 o 
   1   3   2     2170.55     2037.33     24.12 o 
   2   3   2     2388.65     2473.27     31.89 o 
   3   3   2       74.54       71.81      2.43 o 
   4   3   2        3.70        4.44      1.38 o 
   5   3   2       34.42       33.01      2.58 o 
   6   3   2       12.94       13.02      2.91 o 
   7   3   2        2.44       -1.40      3.04 o 
  -9   4   2       15.14       12.47      3.66 o 
  -8   4   2        4.76        5.37      2.30 o 
  -7   4   2       10.34        9.15      2.00 o 
  -6   4   2     1674.82     1648.14     22.03 o 
  -5   4   2      844.38      822.17     10.65 o 
  -4   4   2      580.68      554.61      6.96 o 
  -3   4   2     2111.80     2323.21     29.86 o 
  -2   4   2      690.00      770.44     13.09 o 
  -1   4   2      110.09      141.40      2.23 o 
   0   4   2       10.65       12.31      1.61 o 
   1   4   2     1426.90     1469.99     16.62 o 
   2   4   2     1447.99     1360.86     18.21 o 
   3   4   2     1748.03     1727.49     25.27 o 
   4   4   2      410.46      415.26      8.94 o 
   5   4   2       45.06       44.36      3.42 o 
   6   4   2       44.95       43.49      4.26 o 
  -9   5   2       44.93       40.67      4.62 o 
  -8   5   2      220.18      208.23      6.67 o 
  -7   5   2      115.04      108.80      4.51 o 
  -6   5   2      409.83      408.43      7.23 o 
  -5   5   2     1116.17     1112.60     15.24 o 
  -4   5   2      513.90      513.34      7.64 o 
  -3   5   2       50.31       43.32      1.82 o 
  -2   5   2       48.51       44.30      1.71 o 
  -1   5   2      255.31      266.63      6.07 o 
   0   5   2       34.15       36.98      2.25 o 
   1   5   2      197.74      172.24      3.74 o 
   2   5   2     1061.31     1020.73     17.35 o 
   3   5   2      844.65      814.84     14.77 o 
   4   5   2       16.07       15.85      2.76 o 
   5   5   2       48.26       49.14      3.97 o 
   6   5   2        5.87        8.52      3.58 o 
  -9   6   2       74.47       74.01      6.81 o 
  -8   6   2       99.46      107.64     12.71 o 
  -7   6   2      535.41      511.43     12.63 o 
  -6   6   2      137.99      140.21      4.22 o 
  -5   6   2      499.60      503.46     10.07 o 
  -4   6   2     1208.57     1144.20     17.65 o 
  -3   6   2      393.94      378.01      6.75 o 
  -2   6   2      537.43      568.93     10.04 o 
  -1   6   2      396.26      389.93      8.68 o 
   0   6   2      140.72      140.15      4.02 o 
   1   6   2      649.73      607.25     15.37 o 
   2   6   2       15.71       17.80      3.07 o 
   3   6   2      507.68      487.44     12.49 o 
   4   6   2      418.00      418.64     13.67 o 
   5   6   2      100.24      102.27      6.52 o 
  -9   7   2        3.93        1.61      4.66 o 
  -8   7   2       28.67       36.37      5.33 o 
  -7   7   2       35.23       43.73      3.92 o 
  -6   7   2      386.68      378.67      8.04 o 
  -5   7   2        2.15        3.40      2.47 o 
  -4   7   2     1394.07     1306.34     25.84 o 
  -3   7   2     1054.39     1025.40     20.90 o 
  -2   7   2      509.57      503.44     13.95 o 
  -1   7   2      747.21      758.86     16.30 o 
   0   7   2      107.24       99.33      6.12 o 
   1   7   2       87.65      103.11      5.13 o 
   2   7   2       21.65       22.17      3.45 o 
   3   7   2       47.19       39.54      4.55 o 
   4   7   2      162.17      162.58      7.74 o 
  -9   8   2       31.09       29.27      5.83 o 
  -8   8   2       69.36       68.28      8.38 o 
  -7   8   2       10.76       10.81      2.90 o 
  -6   8   2      321.08      318.25     14.15 o 
  -5   8   2      583.26      538.96     12.93 o 
  -4   8   2        4.04        1.57      2.55 o 
  -3   8   2      607.93      590.05     14.92 o 
  -2   8   2      397.53      415.18     12.58 o 
  -1   8   2      364.97      335.43     17.14 o 
   0   8   2       61.38       63.44      5.71 o 
   1   8   2       79.64       83.39      9.13 o 
   2   8   2       78.06       84.39      6.97 o 
   3   8   2       63.11       65.11      7.25 o 
  -8   9   2       87.77       85.08      8.19 o 
  -7   9   2      268.39      269.77      8.10 o 
  -6   9   2        9.83       12.75      3.59 o 
  -5   9   2      312.97      314.75      9.38 o 
  -4   9   2      342.21      332.97      9.72 o 
  -3   9   2       33.33       27.72      3.63 o 
  -2   9   2      290.93      288.53     16.39 o 
  -1   9   2      122.28      108.11     11.11 o 
   0   9   2      190.89      175.70      9.49 o 
   1   9   2       37.34       40.98      6.11 o 
  -7  10   2       40.07       51.65      6.14 o 
  -6  10   2       32.39       39.49      4.44 o 
  -5  10   2      186.47      204.02     10.29 o 
  -4  10   2      249.85      258.35      8.90 o 
  -3  10   2      325.16      330.47     13.31 o 
  -2  10   2       43.52       26.56      8.85 o 
  -1  10   2      173.86      171.20     14.69 o 
   3 -11   3       58.58       56.12      9.61 o 
   4 -11   3      257.28      273.46     15.07 o 
   5 -11   3      254.05      279.30     16.39 o 
   0 -10   3        9.94       -3.01      7.72 o 
   1 -10   3        2.28       -3.96      6.03 o 
   2 -10   3       56.15       60.27      9.04 o 
   3 -10   3       35.23       39.79      5.06 o 
   4 -10   3      109.90      112.56      7.05 o 
   5 -10   3      408.28      396.45     18.65 o 
   6 -10   3      191.49      224.12     13.75 o 
   7 -10   3        8.15       14.31      6.78 o 
  -2  -9   3      160.50      150.10     14.13 o 
  -1  -9   3      282.32      273.46     17.70 o 
   0  -9   3      204.82      219.04     14.88 o 
   1  -9   3       89.69       85.50      9.79 o 
   2  -9   3      105.77      108.39      6.35 o 
   3  -9   3      102.94      109.38      5.28 o 
   4  -9   3       75.44       76.00      4.46 o 
   5  -9   3       13.92       16.29      4.00 o 
   6  -9   3      460.39      491.65     15.57 o 
   7  -9   3      469.92      491.97     15.91 o 
   8  -9   3       10.83       17.33      6.78 o 
  -3  -8   3        1.72        2.03      3.73 o 
  -2  -8   3      129.39      150.80      6.98 o 
  -1  -8   3      492.11      499.71     21.99 o 
   0  -8   3      693.65      695.04     15.46 o 
   1  -8   3      267.41      278.77      7.79 o 
   2  -8   3      340.60      324.69     10.56 o 
   3  -8   3      166.18      160.00      5.76 o 
   4  -8   3        7.35        4.42      2.45 o 
   5  -8   3       18.07       15.59      3.60 o 
   6  -8   3      188.85      199.59     11.49 o 
   7  -8   3      186.42      221.54     13.37 o 
   8  -8   3      147.44      154.84      8.92 o 
   9  -8   3        7.58        7.85      8.00 o 
  -4  -7   3      289.67      295.61     10.14 o 
  -3  -7   3      143.36      151.82     12.83 o 
  -2  -7   3        9.27        5.26      2.91 o 
  -1  -7   3      166.16      162.03      4.93 o 
   0  -7   3      765.02      779.17     14.08 o 
   1  -7   3      472.93      472.43     10.66 o 
   2  -7   3      167.19      166.56      5.31 o 
   3  -7   3      163.69      168.43      3.58 o 
   4  -7   3      372.53      374.56      6.36 o 
   5  -7   3       92.20       96.63      5.81 o 
   6  -7   3       20.14       18.02      2.92 o 
   7  -7   3      191.81      194.15     23.92 o 
   8  -7   3      154.55      186.89     22.13 o 
   9  -7   3       26.05       38.85      5.59 o 
  -5  -6   3       15.10       13.45      3.54 o 
  -4  -6   3      480.27      458.29     10.46 o 
  -3  -6   3      416.84      413.21      9.19 o 
  -2  -6   3      392.31      397.99      9.28 o 
  -1  -6   3        4.45        5.62      1.51 o 
   0  -6   3      470.62      477.93      7.47 o 
   1  -6   3      908.68      936.96     14.27 o 
   2  -6   3      345.68      320.58      4.88 o 
   3  -6   3      337.75      327.25      5.43 o 
   4  -6   3      129.02      146.17      3.01 o 
   5  -6   3      377.55      384.19      7.04 o 
   6  -6   3       19.71       24.14      2.53 o 
   7  -6   3        2.51       -2.24      2.49 o 
   8  -6   3      235.75      236.79      9.99 o 
   9  -6   3      280.01      315.15     20.53 o 
  -6  -5   3      105.77      108.72      5.54 o 
  -5  -5   3       46.79       51.40      4.00 o 
  -4  -5   3        6.33        4.66      2.46 o 
  -3  -5   3      742.28      737.87     13.53 o 
  -2  -5   3     1997.87     1949.79     23.78 o 
  -1  -5   3      272.12      267.53      3.97 o 
   0  -5   3       90.17       95.43      3.95 o 
   1  -5   3      490.48      488.02      7.23 o 
   2  -5   3     4649.34     4854.04     58.02 o 
   3  -5   3      170.79      177.88      3.12 o 
   4  -5   3      264.96      273.51      4.35 o 
   5  -5   3      937.16      929.09     16.36 o 
   6  -5   3       33.46       31.04      2.50 o 
   7  -5   3       96.48      106.70      6.55 o 
   8  -5   3       21.59       17.36      2.83 o 
   9  -5   3       58.13       58.67      4.13 o 
  -7  -4   3       71.18       70.65      9.92 o 
  -6  -4   3        0.73       -0.64      2.96 o 
  -5  -4   3      608.16      598.96     12.18 o 
  -4  -4   3       20.25       22.52      2.16 o 
  -3  -4   3      108.91      102.71      2.93 o 
  -2  -4   3     1089.81     1121.46     14.10 o 
  -1  -4   3     1417.91     1369.61     17.09 o 
   0  -4   3       16.27       42.57      2.94 o 
   1  -4   3       18.94       20.59      1.15 o 
   2  -4   3     1773.24     1859.14     22.49 o 
   3  -4   3     1108.27     1067.03     13.35 o 
   4  -4   3      794.94      818.53     10.56 o 
   5  -4   3       17.61       15.52      1.79 o 
   6  -4   3      699.19      721.26     11.80 o 
   7  -4   3       14.78       13.52      2.47 o 
   8  -4   3       11.50       10.21      2.70 o 
   9  -4   3       19.31       16.74      3.94 o 
  -7  -3   3       79.95       80.71      7.96 o 
  -6  -3   3      110.30      102.14      4.66 o 
  -5  -3   3        9.66       11.40      2.10 o 
  -4  -3   3      690.84      690.17     11.50 o 
  -3  -3   3       87.81       85.14      2.63 o 
  -2  -3   3      275.44      239.30      3.80 o 
  -1  -3   3     5354.10     5496.16     70.33 o 
   0  -3   3     2836.69     2908.62     34.90 o 
   1  -3   3     2688.20     2829.07     31.61 o 
   2  -3   3        1.22        4.46      1.46 o 
   3  -3   3     3115.01     3310.37     42.78 o 
   4  -3   3      142.17      127.92      2.68 o 
   5  -3   3        8.60        6.19      1.41 o 
   6  -3   3     1162.71     1165.71     19.01 o 
   7  -3   3      607.74      570.50     11.21 o 
   8  -3   3       81.83       82.49      6.57 o 
   9  -3   3        4.42        4.43      3.88 o 
  -8  -2   3      138.31      144.19      8.21 o 
  -7  -2   3       39.97       45.87      3.87 o 
  -6  -2   3      184.05      190.55      5.92 o 
  -5  -2   3      116.31      111.43      4.11 o 
  -4  -2   3      662.88      702.98     13.42 o 
  -3  -2   3      745.59      786.41     11.01 o 
  -2  -2   3     1022.38     1093.13     14.77 o 
  -1  -2   3      494.26      480.64      6.82 o 
   0  -2   3     7129.96     6459.70    193.07 o 
   1  -2   3     2742.10     2804.06     33.54 o 
   2  -2   3     2573.61     2792.69     39.65 o 
   3  -2   3       22.58       35.44      1.55 o 
   4  -2   3     5108.67     5266.04     61.62 o 
   5  -2   3      962.91      895.17     12.45 o 
   6  -2   3      706.85      691.31     12.91 o 
   7  -2   3      142.81      134.23      4.65 o 
   8  -2   3       80.55       83.38      7.92 o 
   9  -2   3        4.13        3.54      4.04 o 
  -8  -1   3       79.39       88.56      7.86 o 
  -7  -1   3      407.41      392.24      9.31 o 
  -6  -1   3      387.48      397.84      8.79 o 
  -5  -1   3      293.00      301.81      5.54 o 
  -4  -1   3      159.68      177.45      3.35 o 
  -3  -1   3      593.16      614.13      8.10 o 
  -2  -1   3      765.86      862.64     11.76 o 
  -1  -1   3       28.14       35.88      1.56 o 
   0  -1   3     4020.53     3968.56     41.78 o 
   1  -1   3     1805.13     1771.49     28.44 o 
   2  -1   3     1241.94     1160.63     16.97 o 
   3  -1   3     2933.57     3217.88     40.56 o 
   4  -1   3       28.43       39.29      1.46 o 
   5  -1   3      557.67      585.09      8.71 o 
   6  -1   3      144.71      143.26      4.07 o 
   7  -1   3       15.33       13.76      3.04 o 
   8  -1   3        9.03       10.73      3.51 o 
   9  -1   3       95.15      104.91      6.40 o 
  -9   0   3        8.23        8.48      3.59 o 
  -8   0   3        7.21        8.22      3.06 o 
  -7   0   3      198.13      192.30      6.55 o 
  -6   0   3      994.79      977.83     14.12 o 
  -5   0   3      953.57      944.92     13.36 o 
  -4   0   3      670.41      737.60      9.74 o 
  -3   0   3      101.82      104.18      2.46 o 
  -2   0   3      369.17      371.72      6.57 o 
  -1   0   3        8.16        9.41      0.60 o 
   0   0   3     1666.54     1773.28     17.80 o 
   1   0   3     2699.29     2716.72     38.34 o 
   2   0   3     1351.90     1358.19     16.31 o 
   3   0   3     1495.02     1497.13     18.13 o 
   4   0   3      205.13      203.42      3.54 o 
   5   0   3      373.93      360.61      6.56 o 
   6   0   3      477.57      470.07      8.69 o 
   7   0   3       59.19       58.54      7.89 o 
   8   0   3       71.94       77.33      5.52 o 
  -9   1   3       47.59       50.95      4.30 o 
  -8   1   3       76.00       71.39      5.44 o 
  -7   1   3       40.19       41.34      2.74 o 
  -6   1   3      716.73      724.82     10.93 o 
  -5   1   3      667.52      631.55      9.38 o 
  -4   1   3     3555.22     3509.40     41.51 o 
  -3   1   3      887.65      888.10     11.11 o 
  -2   1   3       29.09       35.98      1.15 o 
  -1   1   3      952.67     1059.08     13.94 o 
   0   1   3       91.96       87.52      1.45 o 
   1   1   3     1142.01     1221.69     16.10 o 
   2   1   3     1967.49     1958.01     23.30 o 
   3   1   3     1441.11     1388.04     16.96 o 
   4   1   3      642.19      648.31      8.73 o 
   5   1   3      131.37      126.46      3.84 o 
   6   1   3      240.18      235.17      5.72 o 
   7   1   3       90.42       94.66      5.50 o 
   8   1   3        1.64       -0.91      3.71 o 
  -9   2   3        3.32        2.35      3.09 o 
  -8   2   3        9.39       14.96      2.52 o 
  -7   2   3      353.76      314.45      6.68 o 
  -6   2   3       74.25       75.13      2.82 o 
  -5   2   3     1786.12     1743.04     23.00 o 
  -4   2   3     2806.64     2858.87     34.00 o 
  -3   2   3     1262.70     1242.63     14.16 o 
  -2   2   3      473.63      471.05      7.31 o 
  -1   2   3     2357.32     2497.93     29.54 o 
   0   2   3       36.09       44.84      1.10 o 
   1   2   3       47.64       56.32      1.73 o 
   2   2   3      754.38      725.86      9.22 o 
   3   2   3     1120.58     1075.60     14.75 o 
   4   2   3      906.37      888.03     12.75 o 
   5   2   3      720.71      703.13     11.87 o 
   6   2   3        4.63        3.23      2.72 o 
   7   2   3        3.52        3.09      3.57 o 
  -9   3   3       14.76       13.63      3.25 o 
  -8   3   3        2.09        3.06      2.27 o 
  -7   3   3       23.51       27.97      2.38 o 
  -6   3   3      216.88      225.68      4.64 o 
  -5   3   3       19.58       18.96      1.80 o 
  -4   3   3      585.29      538.28      6.83 o 
  -3   3   3     4231.88     4165.09     48.69 o 
  -2   3   3      737.82      690.03     10.62 o 
  -1   3   3     1231.99     1359.19     19.54 o 
   0   3   3        5.67        9.55      0.88 o 
   1   3   3       29.95       24.42      0.89 o 
   2   3   3       30.39       37.27      1.58 o 
   3   3   3      711.93      725.73     10.59 o 
   4   3   3      426.66      403.15      6.94 o 
   5   3   3      672.61      673.84     13.00 o 
   6   3   3      320.92      326.42      9.24 o 
   7   3   3        3.00        6.09      4.63 o 
  -9   4   3       29.66       36.77      4.20 o 
  -8   4   3      167.24      163.29      6.77 o 
  -7   4   3        2.27        2.02      1.80 o 
  -6   4   3      136.09      129.44      3.39 o 
  -5   4   3      246.67      247.50      4.19 o 
  -4   4   3      733.97      725.88      8.85 o 
  -3   4   3     2328.77     2333.61     30.02 o 
  -2   4   3     2189.50     2090.84     29.30 o 
  -1   4   3     3632.17     3508.50     42.03 o 
   0   4   3      416.87      439.34      6.42 o 
   1   4   3      248.63      256.04      4.00 o 
   2   4   3       10.84       14.95      1.96 o 
   3   4   3       46.67       45.23      2.79 o 
   4   4   3      345.48      329.73      7.84 o 
   5   4   3      134.43      143.51      5.61 o 
   6   4   3       30.71       41.60      4.12 o 
  -9   5   3       44.53       49.56      4.57 o 
  -8   5   3      155.66      154.07      5.56 o 
  -7   5   3      107.04      111.21      6.61 o 
  -6   5   3        7.50       10.55      1.59 o 
  -5   5   3      231.48      243.62      4.60 o 
  -4   5   3      149.49      157.60      3.26 o 
  -3   5   3      242.75      235.78      3.95 o 
  -2   5   3     2673.53     2605.52     41.93 o 
  -1   5   3     1512.46     1517.43     21.48 o 
   0   5   3     1687.07     1654.54     26.79 o 
   1   5   3      148.59      164.37      4.38 o 
   2   5   3       25.34       22.12      2.26 o 
   3   5   3      456.71      437.19      9.31 o 
   4   5   3       66.79       64.88      3.96 o 
   5   5   3      117.15      115.26      5.71 o 
  -9   6   3      244.49      231.66     11.18 o 
  -8   6   3       78.45       86.20      5.19 o 
  -7   6   3      112.70      113.02     10.34 o 
  -6   6   3       43.32       51.73      2.82 o 
  -5   6   3       84.91       84.21      3.51 o 
  -4   6   3      335.21      332.06      6.39 o 
  -3   6   3      119.72      132.51      3.35 o 
  -2   6   3      728.84      721.95     18.35 o 
  -1   6   3      957.89      927.90     18.80 o 
   0   6   3     1200.71     1214.73     20.49 o 
   1   6   3      564.13      557.75     35.41 o 
   2   6   3       42.59       49.56      4.03 o 
   3   6   3       52.13       44.50      4.23 o 
   4   6   3        1.51        2.02      3.55 o 
   5   6   3       17.01       11.98      4.51 o 
  -9   7   3        2.97       -1.83      4.96 o 
  -8   7   3      169.66      173.50      7.80 o 
  -7   7   3      334.00      326.31      8.26 o 
  -6   7   3      249.43      234.55      6.58 o 
  -5   7   3       92.64       98.21      4.78 o 
  -4   7   3      162.95      170.58      6.18 o 
  -3   7   3      923.78      848.21     17.89 o 
  -2   7   3       57.39       56.54      4.52 o 
  -1   7   3      331.65      315.30      8.41 o 
   0   7   3      412.56      397.27     13.32 o 
   1   7   3      415.79      395.86     13.24 o 
   2   7   3       99.79       92.23      5.30 o 
   3   7   3        1.81        3.24      3.63 o 
   4   7   3       13.30       16.83      4.40 o 
  -8   8   3       20.80       25.25      4.19 o 
  -7   8   3      161.86      172.39      6.22 o 
  -6   8   3      418.31      421.33     17.32 o 
  -5   8   3      346.26      328.82      9.53 o 
  -4   8   3       21.73       28.27      4.30 o 
  -3   8   3      227.63      227.25      7.49 o 
  -2   8   3      214.21      224.23     15.35 o 
  -1   8   3        0.58       -0.75      5.09 o 
   0   8   3      249.72      233.87     10.58 o 
   1   8   3      342.71      332.57     12.77 o 
   2   8   3      232.14      232.53     11.77 o 
  -8   9   3        6.04        6.92      4.83 o 
  -7   9   3        0.32       -2.77      2.92 o 
  -6   9   3       96.86      103.43      5.68 o 
  -5   9   3      105.02      116.34      9.31 o 
  -4   9   3       28.16       30.13      3.81 o 
  -3   9   3       77.83       80.74      4.96 o 
  -2   9   3      213.17      219.04     14.88 o 
  -1   9   3      183.35      176.47     13.56 o 
   0   9   3        2.49        4.03      4.52 o 
   1   9   3      207.10      207.38     11.07 o 
  -7  10   3       64.12       69.67      6.45 o 
  -6  10   3       74.25       61.04      5.08 o 
  -5  10   3      150.92      145.34      6.80 o 
  -4  10   3      215.79      213.30      8.20 o 
  -3  10   3       52.42       50.58      6.19 o 
  -2  10   3       54.85       56.88      9.61 o 
  -1  10   3       63.65       75.15     10.74 o 
   3 -11   4        0.65       12.62      7.72 o 
   4 -11   4        5.05        2.83      6.03 o 
   5 -11   4        2.61        0.38      5.84 o 
   0 -10   4      209.29      175.34     14.88 o 
   1 -10   4      384.45      362.55     20.15 o 
   2 -10   4      103.82      104.72     10.74 o 
   3 -10   4      224.10      226.13     12.43 o 
   4 -10   4        2.08        7.35      5.84 o 
   5 -10   4        0.13       -0.19      5.84 o 
   6 -10   4       52.92       55.18      8.10 o 
   7 -10   4       38.88       33.15      7.72 o 
  -2  -9   4       49.64       48.40      7.53 o 
  -1  -9   4       28.92       25.78      5.38 o 
   0  -9   4       85.00       84.19     10.17 o 
   1  -9   4      461.19      480.82     22.04 o 
   2  -9   4      563.32      606.03     23.45 o 
   3  -9   4      143.00      152.22      7.43 o 
   4  -9   4      126.75      130.89     10.36 o 
   5  -9   4       32.12       29.95      6.22 o 
   6  -9   4      206.26      174.40     12.05 o 
   7  -9   4       22.22       10.74      6.59 o 
   8  -9   4       26.35       28.82      7.53 o 
  -3  -8   4       31.36       32.96      6.19 o 
  -2  -8   4      124.39      127.19      7.85 o 
  -1  -8   4      237.10      233.32     12.34 o 
   0  -8   4      105.59      102.73      6.59 o 
   1  -8   4       27.41       34.41      3.28 o 
   2  -8   4     1018.34     1015.67     17.77 o 
   3  -8   4      210.72      208.87      6.52 o 
   4  -8   4      109.13      116.11      6.38 o 
   5  -8   4        8.88        6.95      3.45 o 
   6  -8   4       34.78       31.07      4.46 o 
   7  -8   4       38.00       41.98      5.25 o 
   8  -8   4        0.25       -1.51      5.65 o 
  -4  -7   4      216.10      222.15      8.63 o 
  -3  -7   4      187.87      169.39      5.93 o 
  -2  -7   4      156.93      148.32      5.27 o 
  -1  -7   4      191.55      208.66      6.79 o 
   0  -7   4      251.38      260.25      6.25 o 
   1  -7   4       65.02       68.28      3.57 o 
   2  -7   4      352.75      349.86      6.44 o 
   3  -7   4     1394.15     1422.14     18.12 o 
   4  -7   4      881.91      893.06     15.77 o 
   5  -7   4      162.95      168.93      4.97 o 
   6  -7   4       83.61       92.75     10.08 o 
   7  -7   4       46.52       48.30      4.98 o 
   8  -7   4       68.19       78.09      7.63 o 
   9  -7   4       19.62       19.88      5.46 o 
  -5  -6   4       15.34       13.60      3.72 o 
  -4  -6   4      134.37      141.00      5.62 o 
  -3  -6   4      206.95      218.56      6.33 o 
  -2  -6   4       97.91      104.59      4.08 o 
  -1  -6   4      107.18      117.91      3.80 o 
   0  -6   4      466.40      477.74      7.47 o 
   1  -6   4      543.45      536.20      8.87 o 
   2  -6   4       20.65       21.40      1.82 o 
   3  -6   4      149.68      131.23      3.23 o 
   4  -6   4     2247.93     2333.20     30.60 o 
   5  -6   4      990.91     1028.24     15.93 o 
   6  -6   4       21.30       21.46      2.50 o 
   7  -6   4       37.77       49.45      3.93 o 
   8  -6   4        6.49        4.91      3.22 o 
   9  -6   4        7.60       14.09      4.69 o 
  -6  -5   4      136.47      148.71      6.74 o 
  -5  -5   4      171.97      175.51      6.28 o 
  -4  -5   4       24.23       24.76      3.43 o 
  -3  -5   4      565.37      556.97     10.94 o 
  -2  -5   4      977.32      946.15     11.59 o 
  -1  -5   4      346.96      360.75      5.46 o 
   0  -5   4      868.40      883.28     12.38 o 
   1  -5   4      633.65      622.83      9.08 o 
   2  -5   4      199.65      196.47      3.37 o 
   3  -5   4       72.41       56.68      2.33 o 
   4  -5   4      132.12      125.13      3.25 o 
   5  -5   4      441.64      437.29      8.91 o 
   6  -5   4      439.30      443.70      9.30 o 
   7  -5   4        6.71        5.14      2.75 o 
   8  -5   4       16.77        8.33      3.29 o 
   9  -5   4        0.19       -1.65      3.41 o 
  -7  -4   4       30.90       34.68      4.27 o 
  -6  -4   4      165.29      159.95      6.28 o 
  -5  -4   4      284.10      275.61      7.49 o 
  -4  -4   4        5.59        4.36      1.84 o 
  -3  -4   4       27.07       23.70      1.54 o 
  -2  -4   4     1597.51     1630.55     20.04 o 
  -1  -4   4      451.98      424.43      6.09 o 
   0  -4   4      480.53      514.00      7.00 o 
   1  -4   4     2299.84     2401.06     31.52 o 
   2  -4   4     3741.43     3818.38     45.40 o 
   3  -4   4      705.00      710.02      9.27 o 
   4  -4   4      253.44      258.41      5.71 o 
   5  -4   4      503.66      491.87      9.65 o 
   6  -4   4      131.49      130.58      4.89 o 
   7  -4   4      132.86      136.26      5.58 o 
   8  -4   4      104.94      109.15      4.54 o 
   9  -4   4       90.79       78.55      5.28 o 
  -7  -3   4       13.99       13.07      3.58 o 
  -6  -3   4      263.73      244.11      7.11 o 
  -5  -3   4      133.74      127.07      4.70 o 
  -4  -3   4     1144.16     1183.29     18.17 o 
  -3  -3   4      203.23      204.04      3.71 o 
  -2  -3   4     1118.23     1181.19     16.12 o 
  -1  -3   4      686.95      704.36      9.19 o 
   0  -3   4     1582.92     1664.41     20.38 o 
   1  -3   4      665.18      666.88      8.02 o 
   2  -3   4       53.73       41.38      1.23 o 
   3  -3   4     2109.88     2234.89     32.31 o 
   4  -3   4      270.94      283.49      5.53 o 
   5  -3   4      198.19      201.21      5.13 o 
   6  -3   4     1247.05     1227.19     22.09 o 
   7  -3   4     1148.23     1081.95     30.15 o 
   8  -3   4        5.39        5.33      3.19 o 
   9  -3   4        3.47        5.27      3.68 o 
  -8  -2   4        0.11       -3.28      3.28 o 
  -7  -2   4       10.87       10.24      3.22 o 
  -6  -2   4      216.34      202.91      6.21 o 
  -5  -2   4      469.23      441.06      8.41 o 
  -4  -2   4     1960.83     1900.55     25.13 o 
  -3  -2   4     1399.09     1435.27     19.17 o 
  -2  -2   4     1575.43     1663.36     22.10 o 
  -1  -2   4      759.56      747.48     10.28 o 
   0  -2   4      624.79      651.90      8.51 o 
   1  -2   4       12.21       15.17      0.77 o 
   2  -2   4      359.22      353.53      6.18 o 
   3  -2   4      326.90      283.45      6.14 o 
   4  -2   4       15.36        9.85      1.26 o 
   5  -2   4     1567.97     1616.53     23.61 o 
   6  -2   4        8.92        6.45      1.81 o 
   7  -2   4       35.80       35.02      3.69 o 
   8  -2   4      121.21      119.94      6.00 o 
   9  -2   4       23.48       29.47      4.69 o 
  -8  -1   4       33.03       36.61      4.11 o 
  -7  -1   4      123.11      119.08      4.92 o 
  -6  -1   4       99.43       98.41      4.26 o 
  -5  -1   4      371.64      371.68      6.46 o 
  -4  -1   4      715.86      700.48     10.17 o 
  -3  -1   4     2632.51     2510.47     32.97 o 
  -2  -1   4     1840.85     1900.29     24.98 o 
  -1  -1   4        1.95        3.77      0.59 o 
   0  -1   4     1311.04     1337.28     20.31 o 
   1  -1   4     1662.79     1749.30     28.84 o 
   2  -1   4     1952.28     2025.25     29.17 o 
   3  -1   4      968.63      948.34     12.98 o 
   4  -1   4     1394.12     1451.10     17.88 o 
   5  -1   4     1218.05     1198.32     18.11 o 
   6  -1   4      150.90      141.45      5.65 o 
   7  -1   4        5.93        8.80      3.14 o 
   8  -1   4      106.89      111.91      6.01 o 
   9  -1   4        7.36        2.55      4.58 o 
  -9   0   4        1.33        0.38      3.72 o 
  -8   0   4       12.23        9.38      3.34 o 
  -7   0   4       90.79       81.72      4.21 o 
  -6   0   4       59.37       62.67      2.85 o 
  -5   0   4        2.48        1.74      1.30 o 
  -4   0   4      366.53      366.02      5.46 o 
  -3   0   4      426.57      355.33      5.64 o 
  -2   0   4      945.61      872.69     11.92 o 
  -1   0   4     4875.91     4691.87     59.84 o 
   0   0   4      799.27      883.93      9.73 o 
   1   0   4      308.34      301.78      4.22 o 
   2   0   4      849.33      903.08     12.29 o 
   3   0   4     1302.13     1386.40     16.97 o 
   4   0   4      393.54      368.59      5.91 o 
   5   0   4      200.52      188.39      3.89 o 
   6   0   4      774.08      779.76     16.77 o 
   7   0   4       29.17       24.53      3.75 o 
   8   0   4       66.87       66.17      7.30 o 
  -9   1   4      344.94      350.82     12.07 o 
  -8   1   4      155.26      163.52      6.99 o 
  -7   1   4        1.82       -1.56      1.94 o 
  -6   1   4       12.72       13.18      1.79 o 
  -5   1   4      160.45      152.40      3.80 o 
  -4   1   4       39.47       32.71      1.46 o 
  -3   1   4     2661.81     2682.68     32.25 o 
  -2   1   4     4747.55     4796.80     56.73 o 
  -1   1   4     3051.48     3014.51     33.41 o 
   0   1   4     1308.66     1254.02     14.48 o 
   1   1   4       21.00       22.98      0.89 o 
   2   1   4      751.49      742.54     10.36 o 
   3   1   4       33.53       32.09      1.31 o 
   4   1   4       31.96       32.00      1.60 o 
   5   1   4       87.72       78.20      5.30 o 
   6   1   4       83.19       71.34      4.49 o 
   7   1   4      154.10      133.54      8.65 o 
   8   1   4       31.64       31.31      6.60 o 
  -9   2   4      122.68      137.20      7.01 o 
  -8   2   4      363.31      362.15     11.30 o 
  -7   2   4       84.98       89.52      5.32 o 
  -6   2   4       41.87       43.78      2.21 o 
  -5   2   4      268.91      290.25      5.23 o 
  -4   2   4        7.71       11.66      1.30 o 
  -3   2   4        6.88       13.38      1.18 o 
  -2   2   4     1819.93     1842.68     22.27 o 
  -1   2   4     8021.37     7331.71    216.44 o 
   0   2   4     1504.73     1456.88     17.87 o 
   1   2   4     2476.91     2559.42     30.91 o 
   2   2   4      478.61      527.18      7.07 o 
   3   2   4       76.77       78.67      2.04 o 
   4   2   4      193.15      200.17      4.73 o 
   5   2   4       51.35       52.43      2.85 o 
   6   2   4       42.85       41.69      3.42 o 
   7   2   4      129.83      128.44      6.72 o 
  -9   3   4        1.81        1.92      2.77 o 
  -8   3   4      353.23      348.14      7.48 o 
  -7   3   4      264.36      261.09      5.96 o 
  -6   3   4      264.45      266.75      5.72 o 
  -5   3   4      219.88      237.81      4.52 o 
  -4   3   4      460.08      502.88      6.53 o 
  -3   3   4      582.93      605.08      7.91 o 
  -2   3   4       91.82       86.08      1.96 o 
  -1   3   4     3445.02     3591.17     46.47 o 
   0   3   4     3054.44     3013.60     38.92 o 
   1   3   4      896.65      887.06     11.35 o 
   2   3   4        5.45        8.35      0.90 o 
   3   3   4        3.50        1.38      1.23 o 
   4   3   4       61.34       56.28      2.83 o 
   5   3   4      204.16      198.37      6.14 o 
   6   3   4      105.97      106.04      5.33 o 
   7   3   4       62.90       63.36      5.56 o 
  -9   4   4        2.92        5.25      3.13 o 
  -8   4   4       54.83       56.77      3.62 o 
  -7   4   4      681.16      651.67     12.53 o 
  -6   4   4     1032.58     1023.82     15.96 o 
  -5   4   4      889.48      887.91     11.56 o 
  -4   4   4       80.56       77.66      2.25 o 
  -3   4   4       60.10       63.57      1.87 o 
  -2   4   4      265.18      278.77      5.68 o 
  -1   4   4      983.20     1101.35     14.89 o 
   0   4   4     2493.73     2552.23     33.27 o 
   1   4   4     1297.78     1276.24     16.00 o 
   2   4   4      572.03      560.33      8.42 o 
   3   4   4       51.03       58.96      3.29 o 
   4   4   4       24.40       20.49      2.77 o 
   5   4   4        0.53       -0.16      2.73 o 
   6   4   4      108.54       92.55      5.17 o 
  -9   5   4       88.07       97.14      4.88 o 
  -8   5   4       68.99       73.14      4.15 o 
  -7   5   4      512.68      522.07     10.55 o 
  -6   5   4      628.58      626.09     11.44 o 
  -5   5   4      729.85      744.79     13.61 o 
  -4   5   4      780.17      808.24     11.43 o 
  -3   5   4       39.59       47.50      1.60 o 
  -2   5   4       19.09       26.85      1.88 o 
  -1   5   4       70.16       67.81      1.87 o 
   0   5   4       75.93       69.11      2.81 o 
   1   5   4     1279.17     1249.08     24.71 o 
   2   5   4     1352.16     1346.61     22.42 o 
   3   5   4      533.50      535.65     10.85 o 
   4   5   4      117.51      110.80      4.88 o 
   5   5   4       46.19       39.29      4.05 o 
  -9   6   4       51.20       52.78      5.78 o 
  -8   6   4      221.14      229.27     16.99 o 
  -7   6   4      201.12      193.06      7.30 o 
  -6   6   4      232.08      235.83      5.75 o 
  -5   6   4      546.63      538.00     17.34 o 
  -4   6   4      515.43      502.19      8.91 o 
  -3   6   4      307.69      338.15      8.23 o 
  -2   6   4        6.77        8.21      3.58 o 
  -1   6   4        8.85        7.33      2.10 o 
   0   6   4      335.15      311.28      8.01 o 
   1   6   4      276.37      276.12      7.99 o 
   2   6   4      333.20      312.81     10.29 o 
   3   6   4      413.58      410.68     20.62 o 
   4   6   4       82.21       82.26      5.79 o 
  -9   7   4       89.13       90.85     13.37 o 
  -8   7   4       83.57       79.43      5.51 o 
  -7   7   4       45.69       49.13      3.70 o 
  -6   7   4       27.33       26.25      2.98 o 
  -5   7   4      179.34      182.73      6.52 o 
  -4   7   4      779.20      752.44     17.88 o 
  -3   7   4     1242.55     1113.86     22.71 o 
  -2   7   4       65.37       66.49      8.95 o 
  -1   7   4       59.14       61.21      4.38 o 
   0   7   4       35.66       36.80      4.79 o 
   1   7   4       11.33       16.31      4.18 o 
   2   7   4       16.65       25.74     10.26 o 
   3   7   4      231.30      236.99     12.58 o 
  -8   8   4       25.22       30.41      3.80 o 
  -7   8   4      215.44      204.51      6.79 o 
  -6   8   4        2.22        2.11      2.99 o 
  -5   8   4       99.01       98.36      5.25 o 
  -4   8   4      181.14      173.08      9.46 o 
  -3   8   4      428.64      429.29     11.27 o 
  -2   8   4      328.56      329.13     11.26 o 
  -1   8   4      132.92      131.08     10.92 o 
   0   8   4       37.43       39.37     11.87 o 
   1   8   4      154.97      161.87     16.20 o 
   2   8   4       12.50       13.19      8.76 o 
  -7   9   4       57.98       57.57      4.46 o 
  -6   9   4      313.51      277.18     12.20 o 
  -5   9   4      106.58      101.44      5.63 o 
  -4   9   4       75.13       56.15      9.46 o 
  -3   9   4      341.66      324.28      9.79 o 
  -2   9   4      345.30      355.96     19.78 o 
  -1   9   4      241.34      257.64     16.76 o 
   0   9   4       11.38       14.45      5.28 o 
   1   9   4        5.60       -0.06      5.93 o 
  -6  10   4       93.93       94.83      6.09 o 
  -5  10   4      159.24      155.39      7.39 o 
  -4  10   4       49.39       53.08      4.84 o 
  -3  10   4       32.50       30.30      5.87 o 
  -2  10   4       74.44       70.06     10.55 o 
   0 -10   5        8.82        8.48      8.48 o 
   1 -10   5       15.61       15.63      7.72 o 
   2 -10   5      144.99      143.24      8.02 o 
   3 -10   5       85.81       84.00      8.66 o 
   4 -10   5      368.32      389.67     18.65 o 
   5 -10   5      278.01      286.84     16.20 o 
   6 -10   5      110.58      108.48     10.92 o 
   7 -10   5        3.97        4.33      7.16 o 
  -1  -9   5        5.96       12.08      4.96 o 
   0  -9   5       22.35       24.10      5.01 o 
   1  -9   5       80.67       80.50      5.74 o 
   2  -9   5        6.77        7.51      3.78 o 
   3  -9   5       23.24       28.18      4.24 o 
   4  -9   5      343.41      356.14     16.76 o 
   5  -9   5      163.36      161.40     11.30 o 
   6  -9   5      101.04       93.41      9.79 o 
   7  -9   5        5.27        1.70      6.03 o 
   8  -9   5        0.13       -3.20      6.97 o 
  -3  -8   5       44.53       45.49      6.79 o 
  -2  -8   5      579.48      592.96     18.44 o 
  -1  -8   5      461.74      447.71     14.58 o 
   0  -8   5      111.11      103.60      6.38 o 
   1  -8   5       18.82       22.93      3.04 o 
   2  -8   5      365.67      364.07     10.53 o 
   3  -8   5        3.68        4.44      2.20 o 
   4  -8   5       22.86       19.96      5.09 o 
   5  -8   5      290.51      274.78     14.50 o 
   6  -8   5      384.95      399.65     18.65 o 
   7  -8   5      119.56      111.87     10.17 o 
   8  -8   5        3.52        6.22      6.97 o 
  -4  -7   5       43.83       51.36      5.37 o 
  -3  -7   5        1.31       -0.22      3.54 o 
  -2  -7   5      340.36      334.29     19.26 o 
  -1  -7   5      814.46      856.48     17.68 o 
   0  -7   5      465.15      499.77     11.61 o 
   1  -7   5      100.37      104.84     10.00 o 
   2  -7   5       67.39       77.63      2.84 o 
   3  -7   5      477.10      498.81      8.00 o 
   4  -7   5      126.75      129.26      4.91 o 
   5  -7   5       43.03       38.77      2.36 o 
   6  -7   5      268.45      274.89      6.80 o 
   7  -7   5      495.00      470.46     21.28 o 
   8  -7   5       25.37       26.74      7.35 o 
   9  -7   5        2.84       -2.64      6.78 o 
  -5  -6   5       56.06       59.29      5.55 o 
  -4  -6   5      107.68      106.24      7.83 o 
  -3  -6   5      232.52      238.34      6.63 o 
  -2  -6   5       48.72       40.46      2.81 o 
  -1  -6   5      658.37      645.00     11.97 o 
   0  -6   5     2242.72     2180.33     29.09 o 
   1  -6   5      522.65      518.78      9.84 o 
   2  -6   5      113.36      109.62      2.57 o 
   3  -6   5      157.24      159.14      3.21 o 
   4  -6   5       24.15       29.96      1.92 o 
   5  -6   5       81.64       87.27      3.21 o 
   6  -6   5       29.59       27.29      3.00 o 
   7  -6   5      333.07      344.43      9.50 o 
   8  -6   5      221.36      223.98      7.86 o 
   9  -6   5        4.34        2.67      3.80 o 
  -6  -5   5       69.69       68.99      6.33 o 
  -5  -5   5      133.44      138.68      5.55 o 
  -4  -5   5      433.10      461.69     10.04 o 
  -3  -5   5      114.70      119.55      3.97 o 
  -2  -5   5      303.17      315.78      4.90 o 
  -1  -5   5      140.80      157.59      3.20 o 
   0  -5   5      934.65      928.32     13.02 o 
   1  -5   5     1053.72     1019.95     14.31 o 
   2  -5   5      118.00      124.25      2.66 o 
   3  -5   5      206.97      220.04      3.75 o 
   4  -5   5      355.51      372.14      6.77 o 
   5  -5   5      164.69      156.24      4.62 o 
   6  -5   5       39.42       40.66      3.29 o 
   7  -5   5       23.93       23.30      3.39 o 
   8  -5   5      156.21      167.05      7.50 o 
   9  -5   5       71.04       86.26      5.86 o 
  -6  -4   5       75.18       78.03      4.74 o 
  -5  -4   5       12.15       15.27      3.06 o 
  -4  -4   5      807.44      801.42     13.38 o 
  -3  -4   5      402.19      395.54      6.70 o 
  -2  -4   5      383.92      404.31      6.58 o 
  -1  -4   5     1000.85     1035.70     13.37 o 
   0  -4   5      148.38      154.33      3.43 o 
   1  -4   5     2490.13     2720.87     32.98 o 
   2  -4   5     1354.21     1345.42     15.69 o 
   3  -4   5     1372.19     1390.84     17.29 o 
   4  -4   5       70.08       57.47      2.57 o 
   5  -4   5      116.85      119.28      4.01 o 
   6  -4   5      237.81      247.31      7.17 o 
   7  -4   5       57.82       62.74      4.09 o 
   8  -4   5      283.48      246.58      8.21 o 
   9  -4   5      374.90      336.46     24.86 o 
  -7  -3   5       17.46       21.67      3.74 o 
  -6  -3   5       48.81       51.81      3.72 o 
  -5  -3   5        2.52        3.44      1.98 o 
  -4  -3   5       12.52       15.39      1.79 o 
  -3  -3   5      884.40      859.88     12.24 o 
  -2  -3   5      842.88      835.30     11.88 o 
  -1  -3   5      381.35      328.26      4.90 o 
   0  -3   5      611.80      638.52      8.40 o 
   1  -3   5       88.06       70.35      2.08 o 
   2  -3   5     3677.14     3798.91     45.20 o 
   3  -3   5      255.23      237.33      6.59 o 
   4  -3   5      588.74      657.42     19.68 o 
   5  -3   5      430.21      417.43      8.59 o 
   6  -3   5      156.21      159.26      5.79 o 
   7  -3   5      290.56      269.06      8.55 o 
   8  -3   5      307.50      299.69     11.71 o 
   9  -3   5        1.63        2.60      4.92 o 
  -8  -2   5      233.62      243.15      8.70 o 
  -7  -2   5      334.31      336.25      8.79 o 
  -6  -2   5       14.55       13.42      2.82 o 
  -5  -2   5      829.29      847.02     12.19 o 
  -4  -2   5       44.88       45.85      2.15 o 
  -3  -2   5      391.92      400.39      6.47 o 
  -2  -2   5      872.29      901.57     12.57 o 
  -1  -2   5     2199.11     2270.81     27.64 o 
   0  -2   5     1130.19     1075.01     14.69 o 
   1  -2   5      740.83      771.89      9.96 o 
   2  -2   5     1442.38     1601.77     21.15 o 
   3  -2   5      504.30      526.24      8.72 o 
   4  -2   5      776.17      731.73     13.11 o 
   5  -2   5      212.38      202.08      6.12 o 
   6  -2   5      574.64      553.24     10.76 o 
   7  -2   5        9.71        8.66      2.97 o 
   8  -2   5       17.45       12.26      3.65 o 
   9  -2   5        4.36        8.70      4.24 o 
  -8  -1   5       35.36       35.94      4.06 o 
  -7  -1   5       51.21       54.88      3.84 o 
  -6  -1   5       53.25       58.32      2.99 o 
  -5  -1   5       86.57       90.90      3.02 o 
  -4  -1   5      775.81      743.04     10.81 o 
  -3  -1   5      100.37      112.97      3.30 o 
  -2  -1   5      346.75      332.71      5.31 o 
  -1  -1   5     2795.01     2795.69     33.72 o 
   0  -1   5     1273.61     1246.20     13.64 o 
   1  -1   5     4052.96     3947.22     44.05 o 
   2  -1   5     1206.93     1300.92     15.97 o 
   3  -1   5     1008.73     1013.84     13.93 o 
   4  -1   5      153.86      160.41      3.56 o 
   5  -1   5       84.54       85.05      2.99 o 
   6  -1   5      137.91      139.93      7.99 o 
   7  -1   5        1.92       -0.43      2.67 o 
   8  -1   5       44.33       47.26      4.75 o 
  -8   0   5      196.55      201.55      6.84 o 
  -7   0   5      624.28      604.95     12.26 o 
  -6   0   5      530.46      541.50      9.65 o 
  -5   0   5      145.74      148.94      4.07 o 
  -4   0   5      261.82      267.04      4.83 o 
  -3   0   5        0.98        0.58      0.88 o 
  -2   0   5     1163.76     1157.42     15.66 o 
  -1   0   5     1087.88     1136.48     14.19 o 
   0   0   5     3700.24     3837.09     40.41 o 
   1   0   5     2928.58     2990.50     35.99 o 
   2   0   5     1223.12     1230.43     16.58 o 
   3   0   5       36.65       25.70      1.35 o 
   4   0   5      422.43      404.96      8.14 o 
   5   0   5      662.86      646.64     12.30 o 
   6   0   5       27.75       23.94      3.20 o 
   7   0   5      109.07      107.03      5.71 o 
   8   0   5        7.63        9.76      4.40 o 
  -9   1   5        6.28        7.66      3.45 o 
  -8   1   5       10.19        9.01      3.00 o 
  -7   1   5      221.43      218.76      5.65 o 
  -6   1   5      927.95      943.30     14.88 o 
  -5   1   5     1175.62     1125.48     15.62 o 
  -4   1   5      251.96      242.09      4.16 o 
  -3   1   5      712.09      781.93     11.11 o 
  -2   1   5      225.32      264.71      6.33 o 
  -1   1   5      261.71      334.04      4.17 o 
   0   1   5      333.44      337.77      6.16 o 
   1   1   5      822.37      838.20     10.77 o 
   2   1   5      678.10      646.39      9.27 o 
   3   1   5     1306.17     1382.28     18.79 o 
   4   1   5       55.27       57.65      2.68 o 
   5   1   5      276.74      293.10      6.61 o 
   6   1   5      203.78      187.56      7.05 o 
   7   1   5       64.50       73.08      8.13 o 
   8   1   5        2.04        6.34      4.09 o 
  -9   2   5        2.51        4.34      3.29 o 
  -8   2   5       32.41       27.97      3.00 o 
  -7   2   5       21.11       19.46      2.46 o 
  -6   2   5      748.56      721.24     11.83 o 
  -5   2   5     1233.62     1258.66     17.18 o 
  -4   2   5     1449.07     1471.90     19.49 o 
  -3   2   5     1056.81     1085.46     12.90 o 
  -2   2   5       89.47       93.82      2.78 o 
  -1   2   5      151.09      138.21      2.46 o 
   0   2   5        6.18        7.53      0.82 o 
   1   2   5     1628.28     1744.26     21.49 o 
   2   2   5     1308.03     1284.70     17.47 o 
   3   2   5      524.88      507.55      7.83 o 
   4   2   5      128.71      129.57      3.90 o 
   5   2   5        2.98        5.78      2.07 o 
   6   2   5      101.26       99.28      5.48 o 
   7   2   5       80.49       86.95      7.89 o 
  -9   3   5        1.26       -0.11      4.00 o 
  -8   3   5       11.40       10.89      2.58 o 
  -7   3   5       77.56       78.37      3.35 o 
  -6   3   5      121.78      120.40      3.48 o 
  -5   3   5      439.12      420.50      6.84 o 
  -4   3   5     2197.07     2183.04     26.16 o 
  -3   3   5     1462.55     1415.46     17.65 o 
  -2   3   5       36.82       51.44      1.64 o 
  -1   3   5      111.24      136.72      2.66 o 
   0   3   5        2.88        1.21      0.73 o 
   1   3   5       38.22       32.08      1.45 o 
   2   3   5      378.13      392.34      5.34 o 
   3   3   5      927.13      939.13     15.07 o 
   4   3   5      568.12      557.72      9.96 o 
   5   3   5      125.53      124.83      5.04 o 
   6   3   5        6.46        3.82      3.72 o 
  -9   4   5        5.93        2.75      3.16 o 
  -8   4   5        3.61        3.78      2.79 o 
  -7   4   5      286.55      279.91      7.16 o 
  -6   4   5        1.87        1.40      1.67 o 
  -5   4   5      431.68      436.74      7.16 o 
  -4   4   5      505.50      472.10      6.86 o 
  -3   4   5     1848.19     1860.00     24.76 o 
  -2   4   5     1673.85     1764.53     32.90 o 
  -1   4   5      463.88      502.37      7.39 o 
   0   4   5        5.84        6.19      0.96 o 
   1   4   5        0.77        0.20      0.87 o 
   2   4   5      147.74      139.66      4.42 o 
   3   4   5      416.11      409.46     12.97 o 
   4   4   5      273.64      279.75      7.25 o 
   5   4   5      488.79      510.14     15.85 o 
   6   4   5       84.84       94.50      6.13 o 
  -9   5   5       86.28       88.37      5.89 o 
  -8   5   5       68.94       62.60      5.55 o 
  -7   5   5        2.94        2.14      2.33 o 
  -6   5   5      325.39      340.55      6.31 o 
  -5   5   5       38.36       34.99      1.94 o 
  -4   5   5       21.62       23.43      1.51 o 
  -3   5   5     1630.35     1569.27     23.59 o 
  -2   5   5     1788.24     1794.98     26.56 o 
  -1   5   5     1191.30     1208.09     17.96 o 
   0   5   5       75.37       81.87      3.30 o 
   1   5   5        1.60        2.37      2.24 o 
   2   5   5      156.19      154.21      5.98 o 
   3   5   5       65.57       68.69      4.56 o 
   4   5   5       52.66       44.57      4.42 o 
   5   5   5       38.18       43.64      4.95 o 
  -9   6   5       95.16      100.98      7.72 o 
  -8   6   5      429.34      435.02     12.06 o 
  -7   6   5       40.13       38.68      4.08 o 
  -6   6   5       12.40       12.99      2.24 o 
  -5   6   5       18.62       16.87      2.12 o 
  -4   6   5      110.09      103.66      3.95 o 
  -3   6   5      185.37      193.78      7.65 o 
  -2   6   5      655.93      627.00     16.81 o 
  -1   6   5     3913.46     3707.48     82.47 o 
   0   6   5       79.71       81.71      9.51 o 
   1   6   5        1.77        4.39      2.77 o 
   2   6   5        3.18        3.35      3.05 o 
   3   6   5        5.44        7.48      3.40 o 
   4   6   5       14.00       18.24      4.45 o 
  -8   7   5       42.76       47.20      5.00 o 
  -7   7   5        6.75        9.32      3.05 o 
  -6   7   5       14.85       21.85      3.07 o 
  -5   7   5      305.39      277.73      8.35 o 
  -4   7   5        0.47        1.67      2.42 o 
  -3   7   5       21.80       19.23      2.85 o 
  -2   7   5       45.58       44.99      4.16 o 
  -1   7   5      302.90      319.98     10.40 o 
   0   7   5      785.94      780.06     23.73 o 
   1   7   5       48.88       55.56      6.69 o 
   2   7   5       16.32       19.08      5.32 o 
   3   7   5       25.78       20.13      5.32 o 
  -8   8   5      131.86      133.00      6.00 o 
  -7   8   5      236.05      240.58      7.58 o 
  -6   8   5       13.06       11.58      3.07 o 
  -5   8   5      130.57      125.20      5.93 o 
  -4   8   5      424.59      386.27     10.54 o 
  -3   8   5      127.20      128.30      5.84 o 
  -2   8   5       13.24        8.21      3.52 o 
  -1   8   5       74.54       94.17      9.79 o 
   0   8   5      574.32      586.76     18.44 o 
   1   8   5      293.92      310.16     13.05 o 
   2   8   5       22.06       27.15      5.99 o 
  -7   9   5      227.70      238.95      8.01 o 
  -6   9   5       99.11      105.15      6.00 o 
  -5   9   5       52.18       57.89      4.86 o 
  -4   9   5       49.68       51.33      4.86 o 
  -3   9   5       75.53       83.49      5.26 o 
  -2   9   5       26.80       23.73      7.91 o 
  -1   9   5       14.63        3.96      6.78 o 
   0   9   5       48.99       55.26      6.91 o 
  -5  10   5       55.25       57.46      5.20 o 
  -4  10   5        5.69        9.34      3.95 o 
  -3  10   5       74.83       65.60      7.44 o 
   1 -10   6       67.78       78.16     10.55 o 
   2 -10   6       40.07       39.21     10.45 o 
   3 -10   6        1.53        6.59      6.03 o 
   4 -10   6        0.28        0.19      5.27 o 
   5 -10   6        6.73       13.37      5.84 o 
   6 -10   6       31.80       29.38      6.97 o 
  -1  -9   6       64.14       53.05      6.38 o 
   0  -9   6      464.05      470.57     15.31 o 
   1  -9   6      521.71      536.77     18.60 o 
   2  -9   6      239.95      211.42     14.69 o 
   3  -9   6       33.60       25.99      6.40 o 
   4  -9   6        0.22       -2.07      5.09 o 
   5  -9   6        1.10       -4.71      4.71 o 
   6  -9   6        2.34        5.65      6.22 o 
   7  -9   6       46.58       45.20      8.10 o 
  -3  -8   6       13.29       16.99      5.79 o 
  -2  -8   6       39.16       43.53      5.99 o 
  -1  -8   6       40.72       49.49      9.04 o 
   0  -8   6      136.41      120.64      5.68 o 
   1  -8   6      811.83      834.02     17.79 o 
   2  -8   6      104.18      106.97      4.96 o 
   3  -8   6      234.05      233.93     11.87 o 
   4  -8   6        4.41        0.16      2.84 o 
   5  -8   6        3.89        3.58      4.90 o 
   6  -8   6        3.57        3.20      5.27 o 
   7  -8   6        0.62        5.46      5.84 o 
   8  -8   6      108.27      115.83     10.92 o 
  -4  -7   6      138.06      155.20      7.42 o 
  -3  -7   6       90.05       92.52      5.60 o 
  -2  -7   6       26.48       23.59      3.64 o 
  -1  -7   6      378.35      390.93     10.27 o 
   0  -7   6      146.40      133.12      5.56 o 
   1  -7   6      243.45      250.54      7.21 o 
   2  -7   6     1592.85     1614.39     24.24 o 
   3  -7   6      488.59      511.22     10.36 o 
   4  -7   6       63.64       75.96      2.99 o 
   5  -7   6       86.36       81.43      6.08 o 
   6  -7   6      153.54      144.53      9.92 o 
   7  -7   6        1.69        3.44      2.82 o 
   8  -7   6       27.45       34.84      7.35 o 
  -5  -6   6      164.17      166.79     16.36 o 
  -4  -6   6      179.84      181.62      7.62 o 
  -3  -6   6      301.90      305.31      9.02 o 
  -2  -6   6      161.70      161.54      6.18 o 
  -1  -6   6        3.27        3.45      1.96 o 
   0  -6   6       80.88       92.75      3.25 o 
   1  -6   6      332.61      330.29      6.38 o 
   2  -6   6     1364.52     1327.82     18.45 o 
   3  -6   6      831.98      829.75     13.34 o 
   4  -6   6      373.77      387.98      8.15 o 
   5  -6   6      166.61      170.84      5.11 o 
   6  -6   6      118.10      119.64      5.22 o 
   7  -6   6       30.38       31.46      4.61 o 
   8  -6   6       49.39       58.23      5.59 o 
   9  -6   6        1.26        8.11      4.59 o 
  -6  -5   6       17.51       16.82      4.81 o 
  -5  -5   6       33.41       26.90      3.46 o 
  -4  -5   6      168.93      175.24      7.31 o 
  -3  -5   6      186.85      194.56      5.05 o 
  -2  -5   6      435.32      428.59      7.96 o 
  -1  -5   6      235.15      238.33      4.56 o 
   0  -5   6        8.99        9.39      1.60 o 
   1  -5   6      511.97      567.08      7.86 o 
   2  -5   6       51.55       52.24      2.88 o 
   3  -5   6     1840.44     1890.78     25.32 o 
   4  -5   6     1545.77     1577.58     23.39 o 
   5  -5   6      389.50      402.54      8.49 o 
   6  -5   6       83.18       87.04      4.70 o 
   7  -5   6        9.09       12.54      2.93 o 
   8  -5   6       19.75       24.05      5.85 o 
   9  -5   6       31.92       33.81     11.77 o 
  -6  -4   6      165.09      183.62      7.53 o 
  -5  -4   6        0.73       -1.55      2.54 o 
  -4  -4   6      157.78      150.70      6.63 o 
  -3  -4   6       77.95       80.14      2.78 o 
  -2  -4   6      612.86      641.96     10.61 o 
  -1  -4   6     1236.82     1283.28     16.38 o 
   0  -4   6      159.83      160.21      3.00 o 
   1  -4   6      566.80      522.98      8.00 o 
   2  -4   6      673.49      678.94      9.80 o 
   3  -4   6      128.50      154.16      3.56 o 
   4  -4   6      315.12      315.27      6.79 o 
   5  -4   6      537.78      542.02     10.57 o 
   6  -4   6       92.34      100.18      7.90 o 
   7  -4   6        1.55        0.89      2.60 o 
   8  -4   6      213.51      194.98      7.46 o 
   9  -4   6        0.23        2.70      4.85 o 
  -7  -3   6       40.42       45.05      4.17 o 
  -6  -3   6      338.41      343.80      8.65 o 
  -5  -3   6      717.07      710.51     20.28 o 
  -4  -3   6      168.79      163.46      4.43 o 
  -3  -3   6      887.56      891.12     14.14 o 
  -2  -3   6      904.57      883.68     12.62 o 
  -1  -3   6     1524.63     1589.80     19.86 o 
   0  -3   6     1921.51     1952.39     29.17 o 
   1  -3   6      499.10      503.14      7.63 o 
   2  -3   6      876.76      902.67     10.85 o 
   3  -3   6      710.90      744.91     13.35 o 
   4  -3   6       85.50       97.09      3.94 o 
   5  -3   6      199.26      195.35      5.38 o 
   6  -3   6      324.19      324.65     11.28 o 
   7  -3   6      336.83      312.62      8.90 o 
   8  -3   6       69.81       66.54      6.03 o 
   9  -3   6        0.29       -1.86      4.34 o 
  -7  -2   6        5.17        0.10      3.14 o 
  -6  -2   6       28.40       29.43      4.65 o 
  -5  -2   6      533.14      529.65      9.52 o 
  -4  -2   6       97.09      100.73      3.30 o 
  -3  -2   6       82.50       91.71      2.99 o 
  -2  -2   6      283.11      288.25      4.95 o 
  -1  -2   6      396.12      357.87      5.29 o 
   0  -2   6      423.86      464.02      7.64 o 
   1  -2   6      273.77      253.70      4.05 o 
   2  -2   6      343.66      341.19      5.83 o 
   3  -2   6      219.15      189.47      5.20 o 
   4  -2   6      214.38      226.66      5.43 o 
   5  -2   6      338.71      309.89      7.07 o 
   6  -2   6      135.25      132.34      8.73 o 
   7  -2   6      335.67      350.75     25.14 o 
   8  -2   6       78.12       93.55      6.86 o 
  -8  -1   6       15.70       20.22      3.75 o 
  -7  -1   6        5.03        6.65      2.81 o 
  -6  -1   6      303.52      310.18      9.91 o 
  -5  -1   6      981.32      968.73     12.96 o 
  -4  -1   6     3423.71     3400.41     43.63 o 
  -3  -1   6      765.17      770.53     12.21 o 
  -2  -1   6      218.48      251.21      4.37 o 
  -1  -1   6      142.33      188.69      3.45 o 
   0  -1   6      451.18      432.47      5.63 o 
   1  -1   6     1904.37     1952.13     25.90 o 
   2  -1   6       18.04       14.45      0.85 o 
   3  -1   6     1629.55     1764.58     25.57 o 
   4  -1   6      428.95      402.47      8.24 o 
   5  -1   6       27.26       33.04      2.49 o 
   6  -1   6        6.97        2.15      3.21 o 
   7  -1   6      124.70      122.51      7.52 o 
   8  -1   6       32.21       32.67      6.78 o 
  -8   0   6       95.91       81.79      4.79 o 
  -7   0   6       85.74       93.40      3.90 o 
  -6   0   6       82.50       90.10      5.30 o 
  -5   0   6        7.78        8.44      1.53 o 
  -4   0   6     1388.67     1380.49     20.79 o 
  -3   0   6     2425.41     2409.76     34.67 o 
  -2   0   6      813.14      790.23     11.17 o 
  -1   0   6     2414.28     2728.70     33.05 o 
   0   0   6     1308.19     1348.92     15.79 o 
   1   0   6      348.80      366.34      5.30 o 
   2   0   6      232.75      223.78      3.70 o 
   3   0   6      505.04      489.74      8.15 o 
   4   0   6      247.19      243.38      4.99 o 
   5   0   6     1312.10     1288.57     26.40 o 
   6   0   6        5.12       10.06      3.85 o 
   7   0   6        0.49       -3.96      3.96 o 
   8   0   6       24.99       20.30      5.57 o 
  -8   1   6        1.71       -0.05      3.03 o 
  -7   1   6        9.19        6.84      2.83 o 
  -6   1   6        7.58        5.90      1.88 o 
  -5   1   6       50.38       48.74      2.25 o 
  -4   1   6       10.19       14.08      1.64 o 
  -3   1   6      974.19      933.24     13.17 o 
  -2   1   6     2230.28     2253.90     27.39 o 
  -1   1   6      702.69      717.92      8.27 o 
   0   1   6      234.62      247.55      4.37 o 
   1   1   6     1170.17     1190.40     15.06 o 
   2   1   6      818.24      822.06     10.82 o 
   3   1   6      264.33      283.95      5.05 o 
   4   1   6      526.34      517.34     12.04 o 
   5   1   6      335.16      328.01      9.37 o 
   6   1   6       28.31       33.07      5.06 o 
   7   1   6        2.27       -1.18      4.45 o 
  -9   2   6      112.65      120.40      5.72 o 
  -8   2   6      195.85      202.15      9.18 o 
  -7   2   6       30.77       36.81      2.83 o 
  -6   2   6       20.96       18.92      2.31 o 
  -5   2   6        0.90        3.16      1.42 o 
  -4   2   6      100.96      106.59      4.37 o 
  -3   2   6      929.74      938.20     12.21 o 
  -2   2   6      976.57      947.27     12.16 o 
  -1   2   6     4988.36     4975.88     59.34 o 
   0   2   6      213.32      189.35      4.54 o 
   1   2   6      118.74      142.99      2.82 o 
   2   2   6       84.50       77.36      2.16 o 
   3   2   6       27.18       28.55      1.70 o 
   4   2   6        4.77        5.94      2.03 o 
   5   2   6       10.35       10.04      4.11 o 
   6   2   6      321.02      323.95     12.83 o 
   7   2   6        2.39        8.73      5.17 o 
  -9   3   6      120.26      120.11      5.70 o 
  -8   3   6      173.38      184.67      6.33 o 
  -7   3   6       33.23       34.78      2.77 o 
  -6   3   6       35.64       41.75      2.51 o 
  -5   3   6        0.37       -1.23      1.23 o 
  -4   3   6      180.37      186.93      3.71 o 
  -3   3   6     1020.09     1060.49     13.66 o 
  -2   3   6      825.68      819.62     10.80 o 
  -1   3   6     2409.32     2363.46     28.74 o 
   0   3   6     2454.63     2462.74     32.32 o 
   1   3   6      256.00      258.05      4.26 o 
   2   3   6       99.89      103.54      2.59 o 
   3   3   6      103.56      124.40      4.35 o 
   4   3   6       49.35       60.94      4.22 o 
   5   3   6       36.40       44.29      4.45 o 
   6   3   6       39.40       32.92      5.78 o 
  -9   4   6        0.91       -0.07      3.02 o 
  -8   4   6      274.30      267.05      7.59 o 
  -7   4   6      449.16      443.06      9.68 o 
  -6   4   6       31.07       32.78      2.79 o 
  -5   4   6       88.51       91.65      2.96 o 
  -4   4   6      112.17      126.87      3.25 o 
  -3   4   6       46.69       46.51      2.50 o 
  -2   4   6       27.26       30.59      1.48 o 
  -1   4   6      681.74      705.64     10.18 o 
   0   4   6      995.93     1012.84     14.11 o 
   1   4   6      892.73      874.61     12.49 o 
   2   4   6        1.91        0.96      2.38 o 
   3   4   6      117.21      103.05      5.10 o 
   4   4   6       25.67       32.23      4.09 o 
   5   4   6       51.86       60.86      5.09 o 
  -9   5   6        1.04       -2.07      3.67 o 
  -8   5   6       43.87       41.88      4.82 o 
  -7   5   6      623.68      620.59     14.93 o 
  -6   5   6     1197.87     1182.89     21.04 o 
  -5   5   6      857.05      855.12     15.79 o 
  -4   5   6       17.71       18.97      2.16 o 
  -3   5   6       34.09       34.79      3.06 o 
  -2   5   6        1.56        1.99      1.18 o 
  -1   5   6       71.06       67.10      4.24 o 
   0   5   6      423.63      421.22      8.56 o 
   1   5   6     1301.53     1320.11     26.30 o 
   2   5   6      357.05      325.76      9.24 o 
   3   5   6        0.96       -3.21      3.21 o 
   4   5   6       11.62        8.32      3.75 o 
   5   5   6       16.34       14.86      4.40 o 
  -9   6   6        3.45        1.60      3.96 o 
  -8   6   6       30.03       36.91      4.56 o 
  -7   6   6      336.52      318.04     12.13 o 
  -6   6   6      285.95      279.17      7.43 o 
  -5   6   6      137.54      132.26      5.25 o 
  -4   6   6       61.26       59.00      3.86 o 
  -3   6   6       56.70       49.05      3.58 o 
  -2   6   6       89.59       84.38      5.74 o 
  -1   6   6        4.92        3.39      2.67 o 
   0   6   6       97.00      115.11     20.53 o 
   1   6   6      250.95      272.51     10.72 o 
   2   6   6      511.31      526.77     13.29 o 
   3   6   6       82.20       77.31      5.40 o 
   4   6   6        5.30        1.44      4.00 o 
  -8   7   6       77.04       75.82      5.72 o 
  -7   7   6        5.90        6.29      2.84 o 
  -6   7   6      240.00      227.98      7.09 o 
  -5   7   6      428.88      414.92     10.97 o 
  -4   7   6      176.98      178.11      6.74 o 
  -3   7   6        9.27        6.57      2.80 o 
  -2   7   6      138.98      129.87      6.83 o 
  -1   7   6        0.26       -0.94      5.09 o 
   0   7   6        8.49        5.62      4.33 o 
   1   7   6       77.78       77.34      6.52 o 
   2   7   6      398.83      424.78     14.98 o 
   3   7   6      223.34      252.35     11.98 o 
  -8   8   6       50.53       57.38      4.72 o 
  -7   8   6       78.09       79.53      4.88 o 
  -6   8   6       45.09       45.97      3.87 o 
  -5   8   6      432.26      418.06     11.50 o 
  -4   8   6      335.61      302.36     12.63 o 
  -3   8   6      240.95      240.12      8.15 o 
  -2   8   6       86.87       95.49     10.36 o 
  -1   8   6       33.28       16.20      6.78 o 
   0   8   6       46.73       48.81      6.18 o 
   1   8   6        1.12       -1.79      5.06 o 
  -7   9   6       62.69       55.94      9.42 o 
  -6   9   6       15.86       16.09      4.28 o 
  -5   9   6      126.61      130.63      6.55 o 
  -4   9   6      212.34      231.02     18.79 o 
  -3   9   6      272.85      273.72      9.30 o 
  -2   9   6       72.41       85.32     10.55 o 
  -1   9   6       72.36       62.72     10.74 o 
   1 -10   7        1.53       -1.88      6.97 o 
   2 -10   7      108.34      101.70      9.04 o 
   3 -10   7      407.80      388.35     19.02 o 
   4 -10   7      193.61      184.19     13.00 o 
   5 -10   7       10.21        1.88      6.03 o 
   6 -10   7       23.37       17.52      6.97 o 
  -1  -9   7       20.29       18.37      9.70 o 
   0  -9   7        9.34       11.45      4.79 o 
   1  -9   7        0.64        4.69      3.19 o 
   2  -9   7       12.43        9.90      3.26 o 
   3  -9   7      216.07      216.02     13.37 o 
   4  -9   7      331.48      350.12     17.52 o 
   5  -9   7      181.12      168.00     12.43 o 
   6  -9   7        0.59        8.48      6.03 o 
   7  -9   7       11.26        9.04      6.59 o 
  -2  -8   7      192.08      205.33     10.58 o 
  -1  -8   7       68.43       82.96      6.72 o 
   0  -8   7        2.97        3.56      3.09 o 
   1  -8   7       90.95       79.57      7.70 o 
   2  -8   7        3.34        3.72      2.62 o 
   3  -8   7        3.11        0.44      2.99 o 
   4  -8   7      437.34      441.02     31.55 o 
   5  -8   7      649.71      673.60     21.10 o 
   6  -8   7      129.02      128.45     10.74 o 
   7  -8   7        1.08        8.10      6.59 o 
   8  -8   7       25.45       33.34      8.29 o 
  -4  -7   7        9.42        7.02      4.27 o 
  -3  -7   7      132.32      135.82      6.58 o 
  -2  -7   7      557.90      567.91     13.73 o 
  -1  -7   7      341.77      360.85      9.88 o 
   0  -7   7      209.78      209.51      7.12 o 
   1  -7   7        1.92        4.51      2.37 o 
   2  -7   7        3.23        2.70      1.71 o 
   3  -7   7       98.55      103.88      4.49 o 
   4  -7   7       61.06       57.06      2.84 o 
   5  -7   7      168.22      176.00      6.17 o 
   6  -7   7      120.99      121.17      5.50 o 
   7  -7   7       62.85       74.16      7.65 o 
   8  -7   7        4.50        0.70      3.25 o 
  -5  -6   7       51.89       57.52      5.60 o 
  -4  -6   7        4.97        5.51      3.85 o 
  -3  -6   7       19.11       18.14      3.57 o 
  -2  -6   7      479.42      493.61     12.19 o 
  -1  -6   7      650.94      668.69     12.80 o 
   0  -6   7      648.38      696.30     16.72 o 
   1  -6   7      130.22      112.96      5.98 o 
   2  -6   7      216.19      213.33      5.49 o 
   3  -6   7       23.95       29.78      2.15 o 
   4  -6   7      131.09      148.72      4.23 o 
   5  -6   7      171.93      166.08      5.75 o 
   6  -6   7      470.02      476.77     18.67 o 
   7  -6   7      249.74      249.54     10.19 o 
   8  -6   7        3.70        5.84      4.39 o 
  -5  -5   7       89.94       89.04      6.01 o 
  -4  -5   7      176.34      182.00      7.49 o 
  -3  -5   7       74.35       88.56      4.81 o 
  -2  -5   7      152.09      154.27      5.03 o 
  -1  -5   7      363.00      367.19      8.00 o 
   0  -5   7      630.65      621.56     11.65 o 
   1  -5   7     1057.56     1108.91     18.92 o 
   2  -5   7       21.50       23.33      1.79 o 
   3  -5   7       27.59       23.33      1.92 o 
   4  -5   7      164.60      148.78      4.70 o 
   5  -5   7       11.50        9.28      2.50 o 
   6  -5   7        7.76       12.95      5.37 o 
   7  -5   7      220.80      214.69      9.25 o 
   8  -5   7      174.50      160.80      8.70 o 
  -6  -4   7      145.09      152.72      7.72 o 
  -5  -4   7       55.21       54.88      4.56 o 
  -4  -4   7      362.54      382.00      8.74 o 
  -3  -4   7     1094.43     1114.09     17.54 o 
  -2  -4   7       95.50       99.73      5.68 o 
  -1  -4   7      349.54      337.96      9.24 o 
   0  -4   7      864.74      870.31     15.25 o 
   1  -4   7     1337.92     1300.86     19.66 o 
   2  -4   7      362.43      386.28      6.30 o 
   3  -4   7      114.01      114.96      2.91 o 
   4  -4   7        3.91        4.08      1.43 o 
   5  -4   7      247.37      255.44     11.44 o 
   6  -4   7        6.58        5.79      2.63 o 
   7  -4   7       83.22       80.08      4.67 o 
   8  -4   7       59.52       71.35      7.06 o 
  -7  -3   7       29.06       25.94      4.30 o 
  -6  -3   7      170.65      163.06      5.96 o 
  -5  -3   7      138.31      145.71      5.32 o 
  -4  -3   7       79.32       82.90      3.08 o 
  -3  -3   7       86.96       82.45      3.04 o 
  -2  -3   7      389.18      410.36      8.19 o 
  -1  -3   7      192.59      190.37      6.56 o 
   0  -3   7      151.73      143.10      3.28 o 
   1  -3   7      945.80      925.40     12.18 o 
   2  -3   7     1172.90     1197.31     15.07 o 
   3  -3   7      256.78      272.53      5.28 o 
   4  -3   7       11.39        9.65      1.68 o 
   5  -3   7       95.02       81.78      3.86 o 
   6  -3   7       85.17       80.44      5.11 o 
   7  -3   7        0.25       -1.05      2.64 o 
   8  -3   7       35.59       34.88      5.29 o 
  -7  -2   7       10.87        8.79      3.32 o 
  -6  -2   7       49.51       50.69      3.80 o 
  -5  -2   7       30.05       29.10      3.38 o 
  -4  -2   7      254.52      262.02      5.70 o 
  -3  -2   7     1094.87     1091.93     16.87 o 
  -2  -2   7     1009.98     1028.48     15.73 o 
  -1  -2   7      596.80      568.49      9.19 o 
   0  -2   7        7.73        8.58      1.13 o 
   1  -2   7      399.43      380.73      7.71 o 
   2  -2   7      491.33      473.77      6.61 o 
   3  -2   7     2194.54     2206.20     35.78 o 
   4  -2   7      318.57      297.72      6.73 o 
   5  -2   7      103.92      104.34      4.80 o 
   6  -2   7      134.11      134.32      5.53 o 
   7  -2   7       20.19       19.21      4.39 o 
   8  -2   7        2.74        4.41      4.61 o 
  -8  -1   7      251.47      262.73      8.33 o 
  -7  -1   7       47.07       47.84      3.91 o 
  -6  -1   7      191.02      189.14     10.09 o 
  -5  -1   7      678.06      662.82     11.20 o 
  -4  -1   7       13.59       15.12      1.83 o 
  -3  -1   7       84.87       75.10      2.69 o 
  -2  -1   7      762.22      765.50     12.04 o 
  -1  -1   7     1893.46     1857.75     23.02 o 
   0  -1   7      498.44      474.88      6.21 o 
   1  -1   7       66.31       91.08      2.95 o 
   2  -1   7     1567.19     1627.97     20.03 o 
   3  -1   7      230.57      245.54      7.22 o 
   4  -1   7       82.88       93.45      5.99 o 
   5  -1   7      142.50      127.27      5.08 o 
   6  -1   7        4.68        4.99      3.53 o 
   7  -1   7       62.19       57.40      6.31 o 
   8  -1   7       46.76       56.49      9.61 o 
  -8   0   7       48.37       54.79      4.49 o 
  -7   0   7      495.81      507.60      9.91 o 
  -6   0   7       75.47       86.07      3.59 o 
  -5   0   7      565.75      557.68      8.87 o 
  -4   0   7      143.02      136.96      3.94 o 
  -3   0   7      429.54      412.95      7.40 o 
  -2   0   7      140.56      124.15      2.99 o 
  -1   0   7      942.85      938.52     13.09 o 
   0   0   7     2123.26     2070.06     23.71 o 
   1   0   7     2643.06     2696.82     30.58 o 
   2   0   7        2.59        4.30      0.96 o 
   3   0   7      226.20      223.26      4.63 o 
   4   0   7      368.60      368.47      8.16 o 
   5   0   7       32.40       35.92      6.31 o 
   6   0   7      269.10      273.06     28.91 o 
   7   0   7        0.80       -3.96      4.12 o 
  -8   1   7        2.38        2.92      3.09 o 
  -7   1   7      193.05      203.16      6.66 o 
  -6   1   7      485.65      483.44      9.00 o 
  -5   1   7      386.40      385.68      6.30 o 
  -4   1   7     1006.09     1007.96     15.82 o 
  -3   1   7      280.79      295.00      5.70 o 
  -2   1   7       34.85       31.62      1.41 o 
  -1   1   7     1487.25     1533.61     16.83 o 
   0   1   7      474.70      470.85      6.67 o 
   1   1   7     1280.60     1260.76     16.04 o 
   2   1   7     1495.67     1517.79     19.17 o 
   3   1   7      412.85      441.64      7.81 o 
   4   1   7      278.17      285.31      8.33 o 
   5   1   7        8.61        9.95      8.00 o 
   6   1   7       11.68       23.89      4.69 o 
   7   1   7       10.42        4.11      4.79 o 
  -8   2   7      154.04      161.69      5.50 o 
  -7   2   7      235.94      221.64      5.79 o 
  -6   2   7      445.66      441.56      8.37 o 
  -5   2   7     1105.92     1111.22     15.65 o 
  -4   2   7        6.89        7.05      1.44 o 
  -3   2   7        2.99        4.68      1.25 o 
  -2   2   7      581.63      593.57      7.75 o 
  -1   2   7      158.18      148.96      2.91 o 
   0   2   7      139.35      143.01      3.65 o 
   1   2   7      437.45      422.97      6.27 o 
   2   2   7     1106.97     1108.29     14.46 o 
   3   2   7      252.49      259.53      5.59 o 
   4   2   7       32.58       31.13      3.47 o 
   5   2   7      541.99      522.25     16.50 o 
   6   2   7        1.95        5.79      4.99 o 
  -9   3   7        1.94        3.81      3.45 o 
  -8   3   7        8.28        5.74      3.07 o 
  -7   3   7       20.83       24.03      2.97 o 
  -6   3   7      382.65      394.04      7.71 o 
  -5   3   7     1235.86     1174.12     16.37 o 
  -4   3   7      414.07      420.60      7.04 o 
  -3   3   7      141.06      150.90      3.21 o 
  -2   3   7        1.09        3.07      1.01 o 
  -1   3   7        5.58        6.63      1.01 o 
   0   3   7      153.43      157.92      3.38 o 
   1   3   7       52.04       53.11      1.89 o 
   2   3   7      200.55      209.35      3.98 o 
   3   3   7      883.02      873.65     18.15 o 
   4   3   7       68.18       73.71      4.61 o 
   5   3   7       91.77       81.13      7.53 o 
   6   3   7       28.28       32.08      8.48 o 
  -9   4   7       42.74       48.91      4.38 o 
  -8   4   7        9.63        7.31      3.03 o 
  -7   4   7        5.32        4.56      2.63 o 
  -6   4   7        2.80        4.43      2.29 o 
  -5   4   7      484.73      489.73      8.34 o 
  -4   4   7     2035.56     1985.55     29.51 o 
  -3   4   7      950.00      890.39     15.89 o 
  -2   4   7        2.84        3.79      1.17 o 
  -1   4   7      283.06      279.59      4.51 o 
   0   4   7      151.00      163.96      3.61 o 
   1   4   7      262.02      279.43      7.26 o 
   2   4   7      101.20      109.62      8.08 o 
   3   4   7      440.89      454.42     15.32 o 
   4   4   7      464.21      464.92     14.18 o 
   5   4   7       58.41       65.62      9.04 o 
  -8   5   7       23.41       21.23      4.25 o 
  -7   5   7        4.86        4.61      3.33 o 
  -6   5   7       85.41       79.97      4.10 o 
  -5   5   7      157.91      171.63      4.91 o 
  -4   5   7      429.70      420.72      8.18 o 
  -3   5   7      351.63      341.82      6.23 o 
  -2   5   7       56.41       45.45      3.02 o 
  -1   5   7        6.22        4.95      2.59 o 
   0   5   7       41.27       40.02      3.62 o 
   1   5   7      268.51      272.16      7.96 o 
   2   5   7       22.30       20.77      3.79 o 
   3   5   7       11.38       13.34      3.58 o 
   4   5   7      144.05      154.81     10.08 o 
  -8   6   7        8.96        7.60      4.09 o 
  -7   6   7       75.92       71.02      5.17 o 
  -6   6   7       95.41       92.14      4.49 o 
  -5   6   7        4.82        2.45      2.40 o 
  -4   6   7      174.08      181.22      7.23 o 
  -3   6   7     1234.97     1165.90     23.92 o 
  -2   6   7      704.28      708.90     26.37 o 
  -1   6   7        4.70        3.65      2.98 o 
   0   6   7      192.38      170.76      8.38 o 
   1   6   7        9.44        2.78      4.12 o 
   2   6   7        7.65        7.23      4.06 o 
   3   6   7       11.26        8.36      4.72 o 
  -8   7   7        1.46        0.76      4.10 o 
  -7   7   7        1.61        2.89      3.29 o 
  -6   7   7       37.98       39.98      3.78 o 
  -5   7   7        0.83       -2.43      2.43 o 
  -4   7   7        7.16        6.41      3.02 o 
  -3   7   7      508.32      461.07     11.82 o 
  -2   7   7      830.33      830.31     22.06 o 
  -1   7   7      585.13      525.46     23.35 o 
   0   7   7        9.42       24.21      5.01 o 
   1   7   7        7.98        6.59      4.93 o 
   2   7   7        0.13       -1.30      4.64 o 
  -7   8   7        3.94        4.24      3.38 o 
  -6   8   7        1.59       -0.68      2.91 o 
  -5   8   7       44.27       48.38      5.41 o 
  -4   8   7       24.71       17.39      3.73 o 
  -3   8   7       17.59       22.18      3.94 o 
  -2   8   7       48.41       61.40      8.66 o 
  -1   8   7      569.35      551.83     25.43 o 
   0   8   7       66.06       73.26     10.74 o 
   1   8   7       13.79       19.60      5.99 o 
  -6   9   7        5.85        0.78      3.43 o 
  -5   9   7       50.36       49.39      5.09 o 
  -4   9   7       39.33       33.69      4.63 o 
  -3   9   7       31.70       31.88      8.48 o 
  -2   9   7        1.40       -5.84      6.22 o 
  -1   9   7       43.96       53.30     10.36 o 
   2 -10   8       42.72       53.30      7.91 o 
   3 -10   8       25.59       20.91      6.40 o 
   4 -10   8        1.10        1.51      6.59 o 
   5 -10   8       27.10       31.08      8.29 o 
  -1  -9   8      209.05      226.57     16.20 o 
   0  -9   8      325.30      363.45     13.31 o 
   1  -9   8      212.42      230.92      8.53 o 
   2  -9   8        1.02        1.76      3.79 o 
   3  -9   8        5.71        7.44      4.71 o 
   4  -9   8       15.07       20.91      6.59 o 
   5  -9   8       10.88       11.49      6.97 o 
   6  -9   8       33.28       26.18      7.53 o 
  -2  -8   8        5.02        3.58      6.78 o 
  -1  -8   8      120.77      123.09      9.04 o 
   0  -8   8      340.19      330.04      9.66 o 
   1  -8   8      493.42      499.33     19.19 o 
   2  -8   8      429.93      427.64     13.84 o 
   3  -8   8       20.51       14.67      4.43 o 
   4  -8   8      173.77      161.97     12.90 o 
   5  -8   8        7.36       16.36      3.35 o 
   6  -8   8        9.20        2.71      4.47 o 
   7  -8   8       61.08       62.90      9.04 o 
  -3  -7   8        3.59        5.44      3.77 o 
  -2  -7   8       75.80       75.49      7.32 o 
  -1  -7   8       22.69       19.52      3.40 o 
   0  -7   8      189.12      195.49      6.99 o 
   1  -7   8      181.68      192.68      6.81 o 
   2  -7   8      368.77      388.14      8.59 o 
   3  -7   8      312.15      332.56      7.80 o 
   4  -7   8       19.14       21.86      3.14 o 
   5  -7   8       56.01       47.69      4.00 o 
   6  -7   8       18.45       16.05      3.33 o 
   7  -7   8       18.02       15.00      3.48 o 
   8  -7   8      137.47      134.60      9.88 o 
  -4  -6   8      110.05      127.73     10.11 o 
  -3  -6   8       57.44       60.10      4.89 o 
  -2  -6   8       95.19       99.37      5.09 o 
  -1  -6   8      211.30      234.32      6.47 o 
   0  -6   8       23.44       21.55      2.39 o 
   1  -6   8      671.44      654.54     12.42 o 
   2  -6   8       18.01       17.94      2.18 o 
   3  -6   8      998.44     1041.22     20.88 o 
   4  -6   8       80.22       74.54      4.87 o 
   5  -6   8      101.91       94.05      8.23 o 
   6  -6   8        0.85        0.74      2.85 o 
   7  -6   8       18.56       21.08      3.62 o 
   8  -6   8        1.11        1.54      4.34 o 
  -5  -5   8      205.21      202.65      8.42 o 
  -4  -5   8      240.98      250.18     17.60 o 
  -3  -5   8       98.86       99.51      5.25 o 
  -2  -5   8        8.74       14.40      2.43 o 
  -1  -5   8      803.37      786.74     14.64 o 
   0  -5   8       72.58       86.43      3.50 o 
   1  -5   8      351.94      343.08      7.40 o 
   2  -5   8      889.83      902.16     14.52 o 
   3  -5   8      831.14      821.43     13.54 o 
   4  -5   8      483.78      490.88     14.28 o 
   5  -5   8      321.13      290.94     16.42 o 
   6  -5   8        7.44        7.91      3.86 o 
   7  -5   8       15.70       22.67      4.46 o 
   8  -5   8       27.28       30.55      5.44 o 
  -6  -4   8        1.86        3.33      4.17 o 
  -5  -4   8       82.06       81.51      5.43 o 
  -4  -4   8      282.62      259.72     10.08 o 
  -3  -4   8      558.02      565.34     11.62 o 
  -2  -4   8        7.21        9.56      2.25 o 
  -1  -4   8       93.15       80.33      3.38 o 
   0  -4   8       95.43       89.20      3.39 o 
   1  -4   8      499.78      496.09      8.68 o 
   2  -4   8      537.53      518.84      8.88 o 
   3  -4   8      278.09      249.02      5.46 o 
   4  -4   8      632.12      624.12     12.09 o 
   5  -4   8      195.93      205.89      8.25 o 
   6  -4   8        1.20        0.40      3.39 o 
   7  -4   8        9.02        8.66      4.12 o 
   8  -4   8       16.89       24.67      7.35 o 
  -6  -3   8      101.61      107.43      9.97 o 
  -5  -3   8        0.87        4.33      3.17 o 
  -4  -3   8       84.25       83.33      4.01 o 
  -3  -3   8      250.93      240.61      6.52 o 
  -2  -3   8      505.93      503.09     10.12 o 
  -1  -3   8     1098.39     1066.35     18.49 o 
   0  -3   8      581.25      606.99     11.22 o 
   1  -3   8      549.23      569.89      9.55 o 
   2  -3   8      597.00      585.70      8.92 o 
   3  -3   8       56.25       58.41      2.16 o 
   4  -3   8      215.06      203.63      5.31 o 
   5  -3   8      270.87      291.90      7.87 o 
   6  -3   8      167.28      169.88      6.18 o 
   7  -3   8        4.61        6.49      3.13 o 
   8  -3   8        0.35       -0.19      7.16 o 
  -7  -2   8       85.22       88.50      4.99 o 
  -6  -2   8      194.15      181.74      6.39 o 
  -5  -2   8      125.58      137.43      4.45 o 
  -4  -2   8      255.84      247.33      6.32 o 
  -3  -2   8     1197.22     1187.13     18.38 o 
  -2  -2   8     1253.57     1253.58     19.01 o 
  -1  -2   8      569.55      575.35      9.36 o 
   0  -2   8      127.88      122.65      5.81 o 
   1  -2   8      987.98     1023.62     13.15 o 
   2  -2   8      463.20      432.32      6.26 o 
   3  -2   8        1.83        2.18      1.26 o 
   4  -2   8       96.88       84.26      3.46 o 
   5  -2   8      461.35      440.90     25.26 o 
   6  -2   8      105.87      113.67      8.33 o 
   7  -2   8        9.44       11.38      4.39 o 
   8  -2   8        3.53        6.36      4.89 o 
  -7  -1   8        9.94       13.24      3.26 o 
  -6  -1   8       54.23       59.50      3.03 o 
  -5  -1   8      937.62      918.04     14.78 o 
  -4  -1   8      158.91      165.29      6.06 o 
  -3  -1   8       27.29       21.46      1.88 o 
  -2  -1   8      265.62      260.34      5.23 o 
  -1  -1   8      771.76      758.44     11.88 o 
   0  -1   8      201.85      186.33      4.73 o 
   1  -1   8       30.54       44.22      1.68 o 
   2  -1   8      207.34      216.93      4.13 o 
   3  -1   8      644.15      636.28     10.74 o 
   4  -1   8       17.55       13.84      2.08 o 
   5  -1   8      120.17      123.63      5.15 o 
   6  -1   8      236.82      249.55     19.78 o 
   7  -1   8      206.62      240.09     10.67 o 
  -8   0   8       94.08       87.67      5.08 o 
  -7   0   8       79.82       71.75      3.99 o 
  -6   0   8        4.83        5.68      2.31 o 
  -5   0   8      767.74      775.68     12.77 o 
  -4   0   8     1211.62     1203.64     18.74 o 
  -3   0   8      661.94      670.68     12.00 o 
  -2   0   8       57.89       67.70      4.13 o 
  -1   0   8      327.91      319.41      5.84 o 
   0   0   8      380.70      392.80      6.28 o 
   1   0   8      378.34      389.10      5.37 o 
   2   0   8      170.11      173.22      7.11 o 
   3   0   8       84.08       77.91      2.95 o 
   4   0   8      401.29      406.16      8.84 o 
   5   0   8       29.75       24.24      4.05 o 
   6   0   8       39.54       44.27      7.16 o 
   7   0   8       31.46       32.35      5.52 o 
  -8   1   8        5.04        1.44      2.93 o 
  -7   1   8       31.54       27.91      3.05 o 
  -6   1   8      261.88      254.99      6.06 o 
  -5   1   8       31.84       31.37      2.92 o 
  -4   1   8     1035.00     1050.92     16.57 o 
  -3   1   8     1215.59     1201.77     18.34 o 
  -2   1   8        2.00        3.93      1.29 o 
  -1   1   8      105.66      103.83      2.45 o 
   0   1   8      626.99      615.86      8.46 o 
   1   1   8     1745.41     1756.05     23.67 o 
   2   1   8       10.75       12.70      1.39 o 
   3   1   8      293.90      296.02      6.39 o 
   4   1   8      585.25      584.25     13.90 o 
   5   1   8      124.09      133.54      7.44 o 
   6   1   8       22.25       24.86      5.93 o 
   7   1   8       38.94       39.80      6.51 o 
  -8   2   8        0.32        0.53      2.64 o 
  -7   2   8        5.19        2.74      2.42 o 
  -6   2   8       67.42       64.01      3.20 o 
  -5   2   8       53.34       58.77      2.87 o 
  -4   2   8       79.76       86.01      4.23 o 
  -3   2   8     1044.05     1062.36     16.46 o 
  -2   2   8      743.82      725.16     10.61 o 
  -1   2   8      363.78      415.37      7.77 o 
   0   2   8       50.97       50.59      1.79 o 
   1   2   8      357.13      361.52      6.16 o 
   2   2   8      282.73      291.82      5.39 o 
   3   2   8       28.54       31.22      2.31 o 
   4   2   8        2.64        1.37      2.09 o 
   5   2   8      457.62      459.37     15.37 o 
   6   2   8        0.65        2.34      5.01 o 
  -8   3   8       22.48       32.72      3.79 o 
  -7   3   8       56.28       58.32      3.94 o 
  -6   3   8        0.10       -1.35      2.30 o 
  -5   3   8      458.85      456.49      8.31 o 
  -4   3   8      160.31      168.82      5.70 o 
  -3   3   8      250.16      254.90      4.62 o 
  -2   3   8     3346.15     3354.55     43.64 o 
  -1   3   8     1563.80     1466.42     18.59 o 
   0   3   8      126.52      129.64      3.22 o 
   1   3   8       30.25       35.32      1.90 o 
   2   3   8      451.58      450.94      8.45 o 
   3   3   8       40.86       48.61      4.80 o 
   4   3   8        3.92        4.24      3.70 o 
   5   3   8       50.23       51.83      5.88 o 
  -8   4   8        9.12        9.13      3.18 o 
  -7   4   8        1.45        1.85      2.73 o 
  -6   4   8        4.17        2.22      2.40 o 
  -5   4   8      193.91      186.37      4.81 o 
  -4   4   8      448.68      435.57      8.44 o 
  -3   4   8      532.21      552.35     11.62 o 
  -2   4   8      129.87      136.69      4.39 o 
  -1   4   8      938.98      950.94     14.20 o 
   0   4   8      265.07      254.31      4.91 o 
   1   4   8       56.18       51.52      2.58 o 
   2   4   8       32.73       36.87      3.81 o 
   3   4   8      322.61      336.44     10.67 o 
   4   4   8       52.22       68.46      5.21 o 
   5   4   8       61.58       57.47      6.73 o 
  -8   5   8      158.01      173.70      7.85 o 
  -7   5   8       41.29       41.39      5.27 o 
  -6   5   8        1.62       -2.43      2.89 o 
  -5   5   8       17.72       15.99      2.90 o 
  -4   5   8       23.54       26.31      2.50 o 
  -3   5   8       22.10       18.39      2.32 o 
  -2   5   8       40.74       54.35      9.51 o 
  -1   5   8      740.69      748.30     19.49 o 
   0   5   8      341.70      364.35      9.48 o 
   1   5   8       43.48       42.13      3.75 o 
   2   5   8      100.31       93.31      5.25 o 
   3   5   8        9.92       10.86      3.75 o 
   4   5   8       71.50       82.23      5.97 o 
  -8   6   8      267.68      268.38      9.82 o 
  -7   6   8      466.28      446.77     12.50 o 
  -6   6   8      122.54      116.07      5.26 o 
  -5   6   8       48.63       38.23      3.55 o 
  -4   6   8        5.76        6.08      2.74 o 
  -3   6   8        2.04        4.69      2.86 o 
  -2   6   8       22.94       19.33      3.62 o 
  -1   6   8      133.14      136.72      6.97 o 
   0   6   8      553.50      537.22     16.78 o 
   1   6   8      286.15      302.44     11.91 o 
   2   6   8       40.22       55.35      6.06 o 
   3   6   8        1.42       -4.16      4.73 o 
  -7   7   8      306.22      320.59     13.47 o 
  -6   7   8      341.70      348.44      9.31 o 
  -5   7   8      166.92      168.99     12.53 o 
  -4   7   8       17.25       14.57      3.53 o 
  -3   7   8        6.15        8.73      3.17 o 
  -2   7   8        2.94        4.72      3.51 o 
  -1   7   8        1.37        0.75      6.22 o 
   0   7   8      107.74      104.34     10.92 o 
   1   7   8      185.18      211.32     10.99 o 
   2   7   8       98.58      124.90      8.99 o 
  -6   8   8       77.38       72.00      4.93 o 
  -5   8   8      161.19      163.71      7.34 o 
  -4   8   8       79.04       70.35      5.25 o 
  -3   8   8        1.56        4.37      3.63 o 
  -2   8   8       19.46       20.15      7.53 o 
  -1   8   8       44.50       24.67      7.72 o 
   0   8   8        2.08        8.48      7.16 o 
  -4   9   8      213.47      217.79     16.85 o 
  -3   9   8       21.68       19.34      5.82 o 
   0  -9   9        0.52        4.62      4.86 o 
   1  -9   9       30.62       30.14      5.33 o 
   2  -9   9       78.57       82.69      6.25 o 
   3  -9   9      340.46      341.38     12.04 o 
   4  -9   9      217.99      227.76     17.70 o 
   5  -9   9        5.55        2.83      6.78 o 
   6  -9   9      106.88      108.86     11.11 o 
  -2  -8   9       19.74       15.79      4.23 o 
  -1  -8   9        3.52        4.72      4.33 o 
   0  -8   9        2.29        2.15      3.24 o 
   1  -8   9       10.01       12.93      3.51 o 
   2  -8   9       52.33       47.37      7.25 o 
   3  -8   9       93.45       97.31      6.11 o 
   4  -8   9      234.10      232.08      9.70 o 
   5  -8   9      298.76      309.90     13.78 o 
   6  -8   9        0.62        0.78      3.26 o 
   7  -8   9       28.84       35.83      5.52 o 
  -3  -7   9      129.47      124.59      6.75 o 
  -2  -7   9       61.22       78.78      6.66 o 
  -1  -7   9       69.69       60.56      6.68 o 
   0  -7   9        1.24       -0.63      2.81 o 
   1  -7   9        0.39        1.81      2.75 o 
   2  -7   9       11.31        5.80      3.62 o 
   3  -7   9      110.88       99.78      5.92 o 
   4  -7   9       86.55       84.30      4.67 o 
   5  -7   9      361.23      376.47     18.86 o 
   6  -7   9      122.77      142.26      7.58 o 
   7  -7   9       43.53       42.01      4.45 o 
  -4  -6   9       34.82       40.18      4.99 o 
  -3  -6   9      329.59      324.25     13.84 o 
  -2  -6   9      472.20      494.87     12.68 o 
  -1  -6   9      193.36      208.34      7.36 o 
   0  -6   9        4.69       13.48      2.36 o 
   1  -6   9      474.99      483.78     10.85 o 
   2  -6   9        0.00        1.38      1.92 o 
   3  -6   9       45.26       44.94      3.66 o 
   4  -6   9       17.46       17.75      3.10 o 
   5  -6   9      200.24      199.76      6.91 o 
   6  -6   9      286.85      277.25     12.34 o 
   7  -6   9       27.13       28.08      3.97 o 
  -5  -5   9       36.44       42.46      5.26 o 
  -4  -5   9        3.79        3.74      3.52 o 
  -3  -5   9       33.70       26.99      3.86 o 
  -2  -5   9      896.03      868.47     18.74 o 
  -1  -5   9     1019.34     1013.31     18.31 o 
   0  -5   9       87.71       90.95      7.72 o 
   1  -5   9       27.64       21.91      2.27 o 
   2  -5   9       39.02       39.85      2.46 o 
   3  -5   9       40.26       41.51      3.28 o 
   4  -5   9       25.25       18.40      2.89 o 
   5  -5   9        9.86        8.68      2.93 o 
   6  -5   9      120.52      113.23      5.62 o 
   7  -5   9      142.93      139.86      8.57 o 
   8  -5   9        0.71       -3.39      4.19 o 
  -5  -4   9      205.41      228.70      8.32 o 
  -4  -4   9       84.70       88.21      4.51 o 
  -3  -4   9       35.85       38.87      3.94 o 
  -2  -4   9       10.25       10.85      2.35 o 
  -1  -4   9      455.40      435.75     10.96 o 
   0  -4   9      712.10      697.91     13.03 o 
   1  -4   9       82.74       80.34      3.00 o 
   2  -4   9      587.89      591.22     13.44 o 
   3  -4   9        5.80        3.37      1.74 o 
   4  -4   9       27.77       28.76      3.09 o 
   5  -4   9        1.17        2.17      3.21 o 
   6  -4   9       31.49       28.24      4.58 o 
   7  -4   9      195.79      195.56      9.35 o 
   8  -4   9       48.59       50.85      9.23 o 
  -6  -3   9       40.70       32.23      4.64 o 
  -5  -3   9       74.32       80.71      5.79 o 
  -4  -3   9      265.64      267.56      8.72 o 
  -3  -3   9      468.60      461.33     11.53 o 
  -2  -3   9        4.66        3.73      1.87 o 
  -1  -3   9     1014.97      967.43     17.22 o 
   0  -3   9     1044.45     1056.64     18.34 o 
   1  -3   9      617.03      620.11      9.57 o 
   2  -3   9       63.69       63.51      2.97 o 
   3  -3   9      102.40      117.63      3.85 o 
   4  -3   9      164.88      141.03      6.99 o 
   5  -3   9      135.32      126.60      7.12 o 
   6  -3   9        5.62        3.61      3.67 o 
   7  -3   9       72.34       63.47      8.66 o 
   8  -3   9      104.91      104.15     12.05 o 
  -7  -2   9       44.37       58.52      5.69 o 
  -6  -2   9      180.74      181.90     13.93 o 
  -5  -2   9       38.78       37.25      3.32 o 
  -4  -2   9       14.42       19.76      4.79 o 
  -3  -2   9      295.56      303.42     10.85 o 
  -2  -2   9      519.02      502.96     10.28 o 
  -1  -2   9       81.48       78.49      3.43 o 
   0  -2   9      322.53      314.79      6.85 o 
   1  -2   9     2084.58     2062.83     27.71 o 
   2  -2   9      140.00      133.99      3.89 o 
   3  -2   9        6.51        9.40      1.56 o 
   4  -2   9        1.56        1.71      2.07 o 
   5  -2   9      296.01      274.23     12.79 o 
   6  -2   9       75.03       69.87      7.72 o 
   7  -2   9        0.23        2.26      6.97 o 
  -7  -1   9        2.28       -0.95      3.06 o 
  -6  -1   9       90.03       84.55      3.56 o 
  -5  -1   9      268.15      260.51      6.16 o 
  -4  -1   9       38.52       43.70      4.05 o 
  -3  -1   9       22.01       24.07      2.08 o 
  -2  -1   9      564.37      555.46      9.49 o 
  -1  -1   9      369.70      372.32      6.76 o 
   0  -1   9        0.12        1.54      1.06 o 
   1  -1   9      458.94      451.08      7.36 o 
   2  -1   9     1445.28     1444.38     22.75 o 
   3  -1   9      599.35      622.94     16.32 o 
   4  -1   9       33.26       35.28      3.04 o 
   5  -1   9        9.50       10.27      2.81 o 
   6  -1   9       52.19       49.98      5.20 o 
   7  -1   9        9.42       12.21      4.79 o 
  -7   0   9        1.18       -0.82      2.55 o 
  -6   0   9        3.41        3.90      2.18 o 
  -5   0   9       44.61       41.96      3.14 o 
  -4   0   9      448.78      408.96      8.82 o 
  -3   0   9      329.04      327.38     10.78 o 
  -2   0   9      117.55      127.64      3.60 o 
  -1   0   9      657.41      622.08     10.24 o 
   0   0   9      406.62      377.89      8.62 o 
   1   0   9       61.52       71.49      2.08 o 
   2   0   9      157.36      155.23      3.53 o 
   3   0   9      785.79      786.51     13.11 o 
   4   0   9      151.12      159.35     14.52 o 
   5   0   9        5.76        7.58      3.94 o 
   6   0   9       14.38        6.55      4.33 o 
   7   0   9       45.92       39.41      6.24 o 
  -8   1   9      162.86      178.65      6.25 o 
  -7   1   9       29.48       34.11      3.19 o 
  -6   1   9       21.16       16.41      2.52 o 
  -5   1   9      389.79      389.75      8.65 o 
  -4   1   9      117.33      129.39      4.57 o 
  -3   1   9      218.02      230.29      5.19 o 
  -2   1   9      235.76      243.21      5.23 o 
  -1   1   9      800.26      818.97     10.92 o 
   0   1   9      501.29      492.87      7.73 o 
   1   1   9       92.31       78.03      2.40 o 
   2   1   9       15.18       17.15      1.61 o 
   3   1   9       61.61       64.97      2.98 o 
   4   1   9      165.72      188.52     21.66 o 
   5   1   9       39.70       49.16      5.55 o 
   6   1   9       15.80        9.08      4.98 o 
  -8   2   9       36.29       42.17      4.17 o 
  -7   2   9      334.33      333.69      7.71 o 
  -6   2   9      212.06      211.43      5.62 o 
  -5   2   9        1.52        0.97      2.07 o 
  -4   2   9       37.89       36.50      4.49 o 
  -3   2   9      734.08      699.50     11.67 o 
  -2   2   9        9.26       12.02      1.56 o 
  -1   2   9       37.89       44.86      2.51 o 
   0   2   9     1318.37     1325.53     19.91 o 
   1   2   9     1363.20     1337.10     18.71 o 
   2   2   9       76.84       77.08      2.93 o 
   3   2   9        5.40        5.08      1.89 o 
   4   2   9      264.19      286.70     21.19 o 
   5   2   9       46.89       61.07      7.44 o 
   6   2   9       38.39       41.90      6.19 o 
  -8   3   9       17.18       18.84      3.73 o 
  -7   3   9      421.50      396.47     11.72 o 
  -6   3   9      169.59      187.78      6.42 o 
  -5   3   9      383.89      379.55      8.70 o 
  -4   3   9        0.41        0.33      1.67 o 
  -3   3   9      204.58      215.81      4.64 o 
  -2   3   9      397.99      382.38      6.64 o 
  -1   3   9      406.07      408.69     10.85 o 
   0   3   9       20.19       24.03      1.92 o 
   1   3   9       16.24       19.63      1.96 o 
   2   3   9      393.98      389.98      9.19 o 
   3   3   9        0.40        1.64      2.71 o 
   4   3   9       44.80       46.36      5.63 o 
   5   3   9      132.70      152.92      8.84 o 
  -8   4   9        2.36        6.59      4.13 o 
  -7   4   9      105.49      103.61      6.52 o 
  -6   4   9      257.54      249.42      7.57 o 
  -5   4   9      450.55      462.59      9.76 o 
  -4   4   9       51.72       55.20      3.95 o 
  -3   4   9        9.58        7.35      1.95 o 
  -2   4   9       39.97       47.70      2.61 o 
  -1   4   9       28.62       28.47      2.18 o 
   0   4   9       29.72       35.78      2.45 o 
   1   4   9      200.02      204.03      6.76 o 
   2   4   9      181.65      192.12      7.11 o 
   3   4   9       41.76       46.14      4.40 o 
   4   4   9      133.31      148.20      8.91 o 
  -8   5   9        9.84       13.25      4.30 o 
  -7   5   9        2.48        2.15      3.77 o 
  -6   5   9      177.15      170.36      7.20 o 
  -5   5   9      373.80      346.12      8.75 o 
  -4   5   9      573.73      573.02     10.71 o 
  -3   5   9       65.58       60.56      6.82 o 
  -2   5   9       33.25       37.13      5.55 o 
  -1   5   9      198.21      188.44     10.36 o 
   0   5   9       30.14       42.30      3.63 o 
   1   5   9       61.32       61.98      5.72 o 
   2   5   9      175.06      190.29      7.57 o 
   3   5   9      244.44      262.01      9.24 o 
  -7   6   9       23.69       17.02      4.82 o 
  -6   6   9       12.16       13.70      3.42 o 
  -5   6   9      137.67      123.42      5.46 o 
  -4   6   9      546.58      562.98     12.07 o 
  -3   6   9      206.99      194.92      9.67 o 
  -2   6   9       27.17       19.41      4.37 o 
  -1   6   9       82.53       90.69      8.10 o 
   0   6   9       26.02       19.96      6.78 o 
   1   6   9       23.47       25.07      5.09 o 
   2   6   9       12.44        9.23      5.12 o 
  -7   7   9        1.04       -2.57      3.40 o 
  -6   7   9        0.81       -3.19      3.19 o 
  -5   7   9        1.94        2.15      3.13 o 
  -4   7   9       91.01       83.81      5.29 o 
  -3   7   9      374.71      371.48     16.76 o 
  -2   7   9      275.94      280.68     21.94 o 
  -1   7   9        1.92        4.90      5.84 o 
   0   7   9        0.35       -0.75      6.03 o 
   1   7   9        0.13       -0.72      5.06 o 
  -5   8   9        4.63        4.43      3.48 o 
  -4   8   9        4.26        1.61      3.77 o 
  -3   8   9      223.31      224.75     13.70 o 
  -2   8   9      415.17      418.11     21.47 o 
  -1   8   9       46.20       36.35      8.29 o 
   1  -9  10        1.78       -3.96      4.31 o 
   2  -9  10       27.82       19.35      4.86 o 
   3  -9  10       25.94       17.90      4.58 o 
   4  -9  10        5.43        4.63      4.06 o 
   5  -9  10       14.40       10.95      4.52 o 
  -1  -8  10      158.36      161.78      9.31 o 
   0  -8  10      230.99      235.86      8.98 o 
   1  -8  10       45.05       50.52      7.72 o 
   2  -8  10        0.35        1.16      3.93 o 
   3  -8  10        2.54        0.39      3.94 o 
   4  -8  10        0.69        1.13      3.86 o 
   5  -8  10       10.27        9.86      3.58 o 
   6  -8  10        4.04        4.31      3.62 o 
  -2  -7  10       18.81       18.40      5.32 o 
  -1  -7  10      188.58      182.34      7.46 o 
   0  -7  10      441.01      460.17     16.40 o 
   1  -7  10      390.61      388.49     12.92 o 
   2  -7  10       11.36       11.83      3.75 o 
   3  -7  10        2.57       -0.34      3.35 o 
   4  -7  10        9.02       12.04      3.20 o 
   5  -7  10       34.81       30.91      4.03 o 
   6  -7  10        6.26        2.58      3.48 o 
   7  -7  10       11.02       16.21      4.84 o 
  -3  -6  10        9.68        2.92      4.93 o 
  -2  -6  10        2.35       -0.88      3.25 o 
  -1  -6  10        4.84        5.44      3.11 o 
   0  -6  10      181.60      157.06      6.27 o 
   1  -6  10      750.66      745.80     20.23 o 
   2  -6  10      232.80      229.24      9.01 o 
   3  -6  10       85.20       75.74      4.59 o 
   4  -6  10       85.25       75.42      4.73 o 
   5  -6  10       15.54       18.09      3.51 o 
   6  -6  10        4.07        3.09      3.33 o 
   7  -6  10       11.84        5.73      3.65 o 
  -4  -5  10       25.95       26.94      4.45 o 
  -3  -5  10       34.69       46.05      4.52 o 
  -2  -5  10      191.32      189.36      7.09 o 
  -1  -5  10        0.73       -0.20      2.57 o 
   0  -5  10       16.01       18.55      2.93 o 
   1  -5  10       37.00       35.99      3.13 o 
   2  -5  10      417.63      392.09     12.44 o 
   3  -5  10      431.68      452.86     21.95 o 
   4  -5  10       81.62       80.65      4.63 o 
   5  -5  10        2.64        3.67      2.91 o 
   6  -5  10        0.15        2.47      3.22 o 
   7  -5  10        7.79        3.03      4.66 o 
  -5  -4  10      192.55      195.03     14.58 o 
  -4  -4  10      156.36      155.44      7.13 o 
  -3  -4  10       31.11       27.09      3.66 o 
  -2  -4  10       20.75       27.30      3.40 o 
  -1  -4  10      225.79      218.21      7.10 o 
   0  -4  10       18.56       17.83      2.24 o 
   1  -4  10     1608.52     1583.46     30.40 o 
   2  -4  10      335.11      343.27      9.20 o 
   3  -4  10      636.63      610.93     13.91 o 
   4  -4  10      173.54      173.24      7.46 o 
   5  -4  10       14.91        9.11      3.06 o 
   6  -4  10        6.13        3.38      4.31 o 
   7  -4  10        1.77        3.93      4.50 o 
  -6  -3  10        0.82       -0.50      3.83 o 
  -5  -3  10      110.04      107.12      7.72 o 
  -4  -3  10      216.54      210.44      7.86 o 
  -3  -3  10      226.33      209.01      7.43 o 
  -2  -3  10      118.90      107.95      5.69 o 
  -1  -3  10       12.73       19.96      2.25 o 
   0  -3  10      218.69      207.11      6.52 o 
   1  -3  10      162.59      171.05      4.08 o 
   2  -3  10      196.05      192.17      6.44 o 
   3  -3  10      727.30      713.33     15.65 o 
   4  -3  10      116.75      125.92     11.88 o 
   5  -3  10       16.51       18.50      3.99 o 
   6  -3  10       13.30       10.72      4.45 o 
   7  -3  10        0.46        2.07      6.97 o 
  -6  -2  10       44.14       50.52      5.03 o 
  -5  -2  10       29.25       30.56      3.50 o 
  -4  -2  10      149.11      153.97      6.55 o 
  -3  -2  10     1110.47     1065.17     22.07 o 
  -2  -2  10      418.70      411.72     10.28 o 
  -1  -2  10        4.47        5.60      1.97 o 
   0  -2  10      143.44      144.03      4.48 o 
   1  -2  10     1082.44     1071.22     15.42 o 
   2  -2  10        4.68        4.93      1.67 o 
   3  -2  10        1.99        1.15      2.92 o 
   4  -2  10      372.98      366.63     12.18 o 
   5  -2  10      257.46      274.32     10.38 o 
   6  -2  10       19.97       12.24      6.59 o 
   7  -2  10       34.75       37.48      9.04 o 
  -7  -1  10       57.01       65.51      5.47 o 
  -6  -1  10       80.81       94.67      4.37 o 
  -5  -1  10        4.37        3.34      3.72 o 
  -4  -1  10        0.29       -0.05      2.81 o 
  -3  -1  10      344.26      353.02     15.96 o 
  -2  -1  10     1288.65     1190.25     20.88 o 
  -1  -1  10      620.83      599.57     11.58 o 
   0  -1  10       23.14       27.13      3.58 o 
   1  -1  10       46.21       41.91      2.12 o 
   2  -1  10      665.47      653.94     11.33 o 
   3  -1  10        1.65        4.25      2.19 o 
   4  -1  10      136.16      138.42     10.39 o 
   5  -1  10      122.38      114.51     10.36 o 
   6  -1  10      188.52      187.96     14.50 o 
   7  -1  10        0.48       -4.52      7.16 o 
  -7   0  10       91.27       92.13      5.71 o 
  -6   0  10      216.29      205.82      5.47 o 
  -5   0  10      143.50      159.27      7.26 o 
  -4   0  10        1.27        2.35      2.21 o 
  -3   0  10       40.01       42.37      2.83 o 
  -2   0  10      255.15      266.08      5.69 o 
  -1   0  10      568.66      573.44      9.74 o 
   0   0  10       38.49       43.35      2.01 o 
   1   0  10        5.64       11.00      3.03 o 
   2   0  10       73.98       71.37      2.59 o 
   3   0  10        1.26        3.24      2.33 o 
   4   0  10        9.76        8.91      2.83 o 
   5   0  10       77.90       84.67      6.41 o 
   6   0  10      158.70      174.20      9.70 o 
  -7   1  10        2.05       -0.24      2.65 o 
  -6   1  10       77.83       89.27      4.95 o 
  -5   1  10      786.90      788.04     15.11 o 
  -4   1  10      283.46      250.78      6.71 o 
  -3   1  10      184.11      163.97      4.94 o 
  -2   1  10        6.52        3.90      1.66 o 
  -1   1  10      650.65      637.94      8.99 o 
   0   1  10      151.22      139.43      3.52 o 
   1   1  10       32.47       31.73      2.00 o 
   2   1  10      210.74      231.24      7.11 o 
   3   1  10      390.51      362.58      9.48 o 
   4   1  10       74.90       75.53      7.35 o 
   5   1  10        8.63       12.90      4.39 o 
   6   1  10       19.15       20.67      5.65 o 
  -7   2  10       23.74       20.47      3.50 o 
  -6   2  10        7.09        6.55      2.48 o 
  -5   2  10      544.72      539.00     14.63 o 
  -4   2  10      390.47      421.57      9.18 o 
  -3   2  10       50.16       50.90      2.74 o 
  -2   2  10       63.50       53.89      4.33 o 
  -1   2  10      142.97      157.41      3.55 o 
   0   2  10     1425.24     1398.43     19.31 o 
   1   2  10      621.87      626.09     10.45 o 
   2   2  10       65.34       70.37      4.28 o 
   3   2  10        2.42        2.16      3.26 o 
   4   2  10       77.04       79.13      6.49 o 
   5   2  10        9.18        2.04      8.29 o 
  -7   3  10       10.40        6.33      3.24 o 
  -6   3  10        4.24        2.98      2.80 o 
  -5   3  10       61.51       52.59      4.94 o 
  -4   3  10      413.88      393.86     15.58 o 
  -3   3  10      296.50      307.23      8.25 o 
  -2   3  10        5.29        3.64      1.62 o 
  -1   3  10        1.73        4.50      1.56 o 
   0   3  10        2.26        2.15      1.66 o 
   1   3  10      149.87      160.74      4.54 o 
   2   3  10        2.36        4.95      3.45 o 
   3   3  10       83.33       88.79      6.40 o 
   4   3  10       59.17       49.83      5.95 o 
  -7   4  10       58.86       61.05      5.57 o 
  -6   4  10       78.30       83.12      5.47 o 
  -5   4  10       11.62        9.65      3.37 o 
  -4   4  10       74.26       71.35      5.68 o 
  -3   4  10      488.03      471.77      9.17 o 
  -2   4  10     1070.70     1077.15     15.83 o 
  -1   4  10      181.53      161.42      5.94 o 
   0   4  10       10.02        4.76      2.29 o 
   1   4  10      222.01      230.92      7.57 o 
   2   4  10       44.78       60.17      4.48 o 
   3   4  10        2.97       -3.80      4.10 o 
   4   4  10       14.34        9.32      5.36 o 
  -7   5  10        2.83        1.90      3.80 o 
  -6   5  10        8.00        6.42      3.78 o 
  -5   5  10      210.57      214.77      6.84 o 
  -4   5  10       34.78       36.21      3.41 o 
  -3   5  10       64.59       62.55      5.27 o 
  -2   5  10      631.54      653.46     15.07 o 
  -1   5  10      300.04      306.77     18.46 o 
   0   5  10       93.20       99.82      9.23 o 
   1   5  10        0.24       -0.73      3.99 o 
   2   5  10      189.84      213.34     11.96 o 
   3   5  10       17.47       19.21      8.10 o 
  -7   6  10       42.83       49.93      5.33 o 
  -6   6  10        5.51        1.35      3.37 o 
  -5   6  10       79.96       79.60      4.85 o 
  -4   6  10       20.64       21.71      3.37 o 
  -3   6  10        2.38        1.82      3.37 o 
  -2   6  10        6.37        7.73      3.37 o 
  -1   6  10      239.82      220.54     14.50 o 
   0   6  10      193.13      218.66     14.50 o 
   1   6  10       23.39       24.74      5.52 o 
  -6   7  10       40.12       42.08      4.62 o 
  -5   7  10       22.77       23.18      3.92 o 
  -4   7  10        1.85       -0.92      3.20 o 
  -3   7  10        1.56        4.71      3.55 o 
  -2   7  10        1.76       -6.40      6.40 o 
  -1   7  10       53.02       64.41      9.04 o 
   0   7  10      161.66      174.96     14.13 o 
   0  -8  11        1.13        1.51      4.39 o 
   1  -8  11      104.99      106.36      7.72 o 
   2  -8  11       90.29      101.84      7.05 o 
   3  -8  11      230.24      234.75     10.30 o 
   4  -8  11       16.44       17.31      5.01 o 
   5  -8  11        2.73        1.44      5.18 o 
  -2  -7  11       20.54       25.62      5.66 o 
  -1  -7  11       22.21       18.39      4.59 o 
   0  -7  11        2.47        3.08      3.29 o 
   1  -7  11        7.26        2.43      3.89 o 
   2  -7  11       33.13       24.96      4.91 o 
   3  -7  11      513.43      481.98     24.95 o 
   4  -7  11      266.48      284.52     12.13 o 
   5  -7  11       22.71       22.39      4.21 o 
   6  -7  11       13.13       14.38      3.91 o 
  -3  -6  11      209.41      224.47     16.57 o 
  -2  -6  11       28.39       32.90      4.40 o 
  -1  -6  11        3.63        8.44      3.55 o 
   0  -6  11        3.81        3.10      3.19 o 
   1  -6  11       14.02        9.97      5.65 o 
   2  -6  11       28.51       32.65      4.66 o 
   3  -6  11        7.46        7.79      3.13 o 
   4  -6  11      201.67      201.44      8.59 o 
   5  -6  11      296.66      279.94      9.23 o 
   6  -6  11       24.01       30.23      4.40 o 
  -4  -5  11       30.09       19.65      4.33 o 
  -3  -5  11      469.94      462.08     16.18 o 
  -2  -5  11      259.72      271.81     14.73 o 
  -1  -5  11      164.94      165.47     13.16 o 
   0  -5  11       33.26       42.64      3.71 o 
   1  -5  11        7.30       12.82      4.43 o 
   2  -5  11        3.60        3.70      3.38 o 
   3  -5  11      106.76      102.95      5.21 o 
   4  -5  11      173.43      165.80      6.82 o 
   5  -5  11      127.22      114.30      7.37 o 
   6  -5  11       63.00       73.05      5.35 o 
   7  -5  11        2.10        0.37      3.80 o 
  -5  -4  11       12.00       15.78      4.21 o 
  -4  -4  11        6.83        8.32      3.78 o 
  -3  -4  11      128.54      118.90     10.20 o 
  -2  -4  11      499.30      491.23     12.50 o 
  -1  -4  11      464.90      446.24     11.33 o 
   0  -4  11        3.11        6.26      3.56 o 
   1  -4  11        2.84        3.84      3.24 o 
   2  -4  11        0.77        2.03      2.56 o 
   3  -4  11       81.36       88.52      5.28 o 
   4  -4  11       39.00       34.17      3.78 o 
   5  -4  11      126.41      124.59      6.00 o 
   6  -4  11      134.63      118.30     10.66 o 
   7  -4  11        2.47        9.69      4.85 o 
  -5  -3  11       72.55       76.71      6.80 o 
  -4  -3  11       19.54       29.66      4.20 o 
  -3  -3  11       27.42       27.14      4.27 o 
  -2  -3  11      199.36      178.35      8.66 o 
  -1  -3  11      734.94      725.27     15.97 o 
   0  -3  11      497.36      489.66     11.65 o 
   1  -3  11        8.11       10.08      2.67 o 
   2  -3  11       12.37       14.29      2.82 o 
   3  -3  11        4.45        1.30      2.60 o 
   4  -3  11        2.57        3.87      2.82 o 
   5  -3  11       17.61       20.19      3.35 o 
   6  -3  11       77.11       71.20     12.81 o 
   7  -3  11      218.16      231.09     16.39 o 
  -6  -2  11       17.89       25.57      5.56 o 
  -5  -2  11      113.65      125.28      7.02 o 
  -4  -2  11      113.22      113.14      9.91 o 
  -3  -2  11       34.23       36.68      3.87 o 
  -2  -2  11      157.49      136.36      5.94 o 
  -1  -2  11      122.06      120.23      5.29 o 
   0  -2  11     1302.21     1262.49     24.96 o 
   1  -2  11       43.64       42.75      3.39 o 
   2  -2  11      100.00       93.28      4.98 o 
   3  -2  11       18.42       23.25      3.22 o 
   4  -2  11        8.34        4.97      3.70 o 
   5  -2  11        0.53        5.31      3.80 o 
   6  -2  11        1.88        2.26      6.78 o 
  -6  -1  11       81.91       93.08      5.64 o 
  -5  -1  11       39.78       40.21      4.82 o 
  -4  -1  11      212.51      200.53      7.38 o 
  -3  -1  11       81.40       95.30      7.55 o 
  -2  -1  11       25.68       29.25      3.17 o 
  -1  -1  11       44.33       46.86      3.99 o 
   0  -1  11      177.52      180.44      5.30 o 
   1  -1  11     1086.74     1078.28     18.80 o 
   2  -1  11       43.56       44.01      3.66 o 
   3  -1  11        2.61        0.12      2.57 o 
   4  -1  11       56.91       51.46      5.38 o 
   5  -1  11       19.26       28.82      6.97 o 
   6  -1  11       13.85       22.04      8.29 o 
  -7   0  11       27.26       23.99      4.04 o 
  -6   0  11       89.14       87.22      4.41 o 
  -5   0  11        3.10        5.74      3.33 o 
  -4   0  11       11.82       12.43      3.14 o 
  -3   0  11      120.25      117.89      5.31 o 
  -2   0  11      122.44      112.29      5.07 o 
  -1   0  11      165.02      148.28      5.48 o 
   0   0  11       23.02       21.52      2.31 o 
   1   0  11     1082.75     1089.32     18.99 o 
   2   0  11      218.76      218.20     11.52 o 
   3   0  11        9.45        5.02      3.59 o 
   4   0  11       17.82       22.22      6.22 o 
   5   0  11      135.24      121.29     10.92 o 
   6   0  11       14.73       11.49      8.29 o 
  -7   1  11        1.85       -1.83      3.17 o 
  -6   1  11      115.44      105.29      4.14 o 
  -5   1  11      174.05      166.93      6.39 o 
  -4   1  11       39.36       31.56      3.12 o 
  -3   1  11      216.60      217.67      9.19 o 
  -2   1  11      266.25      287.43     18.79 o 
  -1   1  11       13.59       16.96      2.04 o 
   0   1  11      244.45      226.85      4.83 o 
   1   1  11       15.48       12.59      2.01 o 
   2   1  11     1126.47     1124.49     19.75 o 
   3   1  11      535.54      559.11     28.48 o 
   4   1  11        5.16        7.16      4.07 o 
   5   1  11        5.83        8.00      9.89 o 
  -7   2  11       15.15       19.60      3.73 o 
  -6   2  11       25.08       22.64      3.29 o 
  -5   2  11      197.58      207.78      5.84 o 
  -4   2  11       35.66       35.30      3.07 o 
  -3   2  11       37.60       38.45      3.71 o 
  -2   2  11      272.58      276.21      8.80 o 
  -1   2  11      139.40      148.12      3.68 o 
   0   2  11       45.26       38.16      2.32 o 
   1   2  11       26.31       27.00      2.91 o 
   2   2  11       23.67       21.18      2.71 o 
   3   2  11       12.11       17.22      4.21 o 
   4   2  11       36.02       51.37      5.78 o 
   5   2  11        8.59        4.72      5.11 o 
  -7   3  11      175.37      174.40      6.65 o 
  -6   3  11      133.84      132.86      5.47 o 
  -5   3  11      259.26      252.32      8.67 o 
  -4   3  11      108.52      112.35      4.84 o 
  -3   3  11       25.24       28.78      4.21 o 
  -2   3  11       79.51       81.04      3.43 o 
  -1   3  11      233.97      241.69      6.41 o 
   0   3  11      328.68      343.62      7.02 o 
   1   3  11      315.26      316.99      6.83 o 
   2   3  11        3.63        6.47      3.15 o 
   3   3  11       95.88      103.11      6.98 o 
   4   3  11       57.15       50.61      6.32 o 
  -7   4  11       90.26       88.43      6.01 o 
  -6   4  11      348.51      339.67     10.55 o 
  -5   4  11       22.29       19.31      3.82 o 
  -4   4  11       40.51       41.84      4.13 o 
  -3   4  11      166.07      172.18      5.33 o 
  -2   4  11        5.17        3.33      2.32 o 
  -1   4  11       14.33       16.78      3.07 o 
   0   4  11       77.06       72.90      5.59 o 
   1   4  11       80.52       88.08      5.65 o 
   2   4  11       52.84       54.17      4.49 o 
   3   4  11        0.97       -2.45      4.16 o 
  -6   5  11      194.33      198.95      8.49 o 
  -5   5  11      530.95      496.48     14.03 o 
  -4   5  11       15.61       12.46      3.21 o 
  -3   5  11      124.19      122.99      5.28 o 
  -2   5  11       99.89      120.79      5.86 o 
  -1   5  11        9.56       20.16      4.42 o 
   0   5  11        3.31        2.45      5.46 o 
   1   5  11        2.60        1.96      4.18 o 
   2   5  11      197.62      209.09     10.36 o 
  -6   6  11        2.23        5.33      3.45 o 
  -5   6  11      164.32      164.77      6.77 o 
  -4   6  11      130.24      120.45      5.63 o 
  -3   6  11       23.89       20.86      3.57 o 
  -2   6  11       44.09       38.02      4.57 o 
  -1   6  11       13.34       14.31      7.16 o 
   0   6  11       35.45       48.03      8.66 o 
  -4   7  11      300.67      313.54     12.42 o 
  -3   7  11       95.46       91.69     10.60 o 
  -2   7  11        2.82        7.34      4.86 o 
   1  -8  12       20.83       25.66      5.20 o 
   2  -8  12       53.69       39.80      6.22 o 
   3  -8  12        2.62        0.96      4.58 o 
   4  -8  12        2.23       -3.44      7.16 o 
  -1  -7  12      213.66      226.27     13.25 o 
   0  -7  12       73.86       75.30     20.15 o 
   1  -7  12       29.68       32.71      5.12 o 
   2  -7  12        2.96        1.41      4.13 o 
   3  -7  12       55.00       51.05      5.78 o 
   4  -7  12       50.59       46.58      6.09 o 
   5  -7  12       32.75       26.43      4.62 o 
  -2  -6  12        4.22        6.94      4.05 o 
  -1  -6  12      279.89      292.90     11.22 o 
   0  -6  12      496.62      465.23     38.14 o 
   1  -6  12       74.37       74.92      6.01 o 
   2  -6  12       56.46       58.41      5.65 o 
   3  -6  12        3.50        4.59      4.16 o 
   4  -6  12       16.62       21.14      3.88 o 
   5  -6  12       30.47       22.67      4.23 o 
   6  -6  12       53.30       51.32      5.57 o 
  -3  -5  12        0.37        1.59      3.93 o 
  -2  -5  12       30.05       42.27      4.48 o 
  -1  -5  12        1.76       -1.06      3.07 o 
   0  -5  12      159.98      153.71      8.17 o 
   1  -5  12      371.16      356.61     12.43 o 
   2  -5  12       21.99       21.66      8.29 o 
   3  -5  12      169.18      155.74      6.62 o 
   4  -5  12       52.75       47.72      4.77 o 
   5  -5  12        5.60        6.41      3.76 o 
   6  -5  12        9.31       16.71      4.20 o 
  -4  -4  12       40.71       41.63      4.74 o 
  -3  -4  12       10.20        5.95      3.77 o 
  -2  -4  12       17.78       19.79      3.61 o 
  -1  -4  12        8.81        9.04      3.14 o 
   0  -4  12        1.95        1.10      2.76 o 
   1  -4  12      234.47      228.08      9.81 o 
   2  -4  12      655.84      646.60     15.10 o 
   3  -4  12      125.93      140.61     10.18 o 
   4  -4  12        5.59        5.27      3.19 o 
   5  -4  12       31.69       30.52      3.95 o 
   6  -4  12       11.15        8.80      3.84 o 
  -5  -3  12      124.74      123.52      5.87 o 
  -4  -3  12       12.61        8.00      4.95 o 
  -3  -3  12        4.19        5.06      3.28 o 
  -2  -3  12       68.38       67.79      5.82 o 
  -1  -3  12       46.62       41.45      3.86 o 
   0  -3  12        6.08        4.07      2.70 o 
   1  -3  12        4.78        3.11      3.22 o 
   2  -3  12      486.68      488.33     12.26 o 
   3  -3  12      510.64      502.84     12.74 o 
   4  -3  12       92.13       89.86      6.00 o 
   5  -3  12        3.08        4.75      3.49 o 
   6  -3  12        6.13       11.63      5.84 o 
  -5  -2  12      131.10      112.18      6.48 o 
  -4  -2  12      215.03      202.98      7.85 o 
  -3  -2  12       43.19       47.66      4.48 o 
  -2  -2  12       39.65       39.92      3.90 o 
  -1  -2  12       29.79       31.70      3.44 o 
   0  -2  12       10.45       15.70      3.53 o 
   1  -2  12      214.45      202.76      7.62 o 
   2  -2  12        5.68        3.84      2.93 o 
   3  -2  12      231.01      216.24      8.04 o 
   4  -2  12      237.02      228.25     16.87 o 
   5  -2  12        1.54       -1.39      3.93 o 
   6  -2  12       12.01       19.40      7.72 o 
  -6  -1  12        7.18        9.01      3.59 o 
  -5  -1  12      100.68       85.12      5.58 o 
  -4  -1  12      206.26      194.13      7.82 o 
  -3  -1  12      232.16      223.26     10.45 o 
  -2  -1  12        3.05        3.17      2.74 o 
  -1  -1  12       84.92       92.49      5.15 o 
   0  -1  12      134.79      126.54      4.81 o 
   1  -1  12      233.69      239.08      7.79 o 
   2  -1  12       12.67        7.51      2.80 o 
   3  -1  12       69.45       73.41      4.59 o 
   4  -1  12       38.43       36.56      4.99 o 
   5  -1  12       11.49       11.68      6.78 o 
  -6   0  12      129.15      144.08      6.59 o 
  -5   0  12        1.66        1.86      3.47 o 
  -4   0  12      124.76      125.16      7.97 o 
  -3   0  12      598.21      582.26     24.49 o 
  -2   0  12      370.82      333.25     11.87 o 
  -1   0  12      123.97      112.04      5.31 o 
   0   0  12       24.82       30.23      2.86 o 
   1   0  12      107.52      104.15      5.13 o 
   2   0  12       23.63       23.46      3.22 o 
   3   0  12       72.10       71.84      5.04 o 
   4   0  12      331.31      335.62     18.08 o 
   5   0  12      296.45      322.62     18.83 o 
  -6   1  12       76.95       89.31      4.51 o 
  -5   1  12      104.28      119.07      6.56 o 
  -4   1  12       30.07       35.88      3.94 o 
  -3   1  12      148.10      148.98      7.19 o 
  -2   1  12      191.09      208.23     13.97 o 
  -1   1  12       10.73        9.71      2.89 o 
   0   1  12       73.19       75.73      4.56 o 
   1   1  12       29.79       30.09      2.53 o 
   2   1  12        0.67       -0.99      2.89 o 
   3   1  12        0.04        1.70      6.03 o 
   4   1  12        0.47        5.09      6.78 o 
  -6   2  12       52.28       48.28      4.92 o 
  -5   2  12      272.31      274.44     10.73 o 
  -4   2  12      294.66      295.74     12.40 o 
  -3   2  12        0.45        2.27      2.44 o 
  -2   2  12      129.84      136.44      4.95 o 
  -1   2  12      142.19      151.09      4.18 o 
   0   2  12       79.73       81.01      3.46 o 
   1   2  12        9.83       11.54      2.32 o 
   2   2  12      135.82      137.59      5.22 o 
   3   2  12       86.48       83.71      8.66 o 
   4   2  12       38.83       47.58      5.95 o 
  -6   3  12        1.37        4.29      3.14 o 
  -5   3  12       47.27       43.51      5.99 o 
  -4   3  12      151.56      147.81      5.85 o 
  -3   3  12       85.44       84.18      4.26 o 
  -2   3  12       18.62       20.43      2.87 o 
  -1   3  12      258.44      262.44      6.33 o 
   0   3  12      180.28      198.74      5.37 o 
   1   3  12       49.25       58.54      4.00 o 
   2   3  12       15.19       20.00      4.71 o 
   3   3  12        6.20        3.08      4.66 o 
  -6   4  12       33.84       37.88      4.85 o 
  -5   4  12       12.16       12.78      5.14 o 
  -4   4  12      180.20      183.55      6.50 o 
  -3   4  12      193.85      186.31      8.56 o 
  -2   4  12       86.86       84.48      4.68 o 
  -1   4  12       21.42       23.44      3.31 o 
   0   4  12      246.78      269.18     10.52 o 
   1   4  12       58.85       77.03      8.66 o 
   2   4  12        3.80        5.46      6.78 o 
  -6   5  12      145.98      137.86     12.43 o 
  -5   5  12       54.37       54.66      7.27 o 
  -4   5  12       15.89       19.05      4.73 o 
  -3   5  12      121.20      119.02      5.28 o 
  -2   5  12      143.95      129.36      6.80 o 
  -1   5  12       69.63       69.64      6.05 o 
   0   5  12       11.69       11.68      6.59 o 
   1   5  12       71.59       68.37      9.42 o 
  -4   6  12        4.84        5.42      3.62 o 
  -3   6  12       33.14       43.27      4.15 o 
  -2   6  12      326.07      354.81     23.58 o 
  -1   6  12       96.50      112.06     10.74 o 
   0  -7  13        1.89        3.32      4.52 o 
   1  -7  13       31.16       29.76      5.42 o 
   2  -7  13      164.27      155.52      8.90 o 
   3  -7  13       99.25      107.13     10.74 o 
   4  -7  13       11.27       10.96      5.06 o 
  -1  -6  13       36.35       32.10      5.13 o 
   0  -6  13        3.56        9.20      9.89 o 
   1  -6  13       14.06        8.23      4.72 o 
   2  -6  13       27.82       30.19      8.57 o 
   3  -6  13      200.67      190.82      9.50 o 
   4  -6  13       58.57       65.68      5.33 o 
   5  -6  13       41.87       33.67      4.84 o 
  -2  -5  13       23.42       25.87      4.27 o 
  -1  -5  13       11.43       11.30      3.64 o 
   0  -5  13        3.96       -0.71      6.12 o 
   1  -5  13        2.64        2.41      5.09 o 
   2  -5  13       14.86       17.99      4.61 o 
   3  -5  13       26.45       23.65      3.95 o 
   4  -5  13      346.49      354.53     26.52 o 
   5  -5  13       93.59       93.70      5.91 o 
  -3  -4  13      250.13      251.32      9.16 o 
  -2  -4  13      111.87      110.91      7.54 o 
  -1  -4  13       17.66       20.27      3.76 o 
   0  -4  13        0.62        0.38      3.70 o 
   1  -4  13       30.85       21.55      4.79 o 
   2  -4  13        0.25        0.52      3.37 o 
   3  -4  13       52.33       52.09      4.45 o 
   4  -4  13       42.11       44.66      4.45 o 
   5  -4  13      188.48      181.97      7.57 o 
  -4  -3  13       35.39       41.32      5.17 o 
  -3  -3  13      188.56      151.16      6.92 o 
  -2  -3  13      348.47      371.61     10.69 o 
  -1  -3  13      176.87      176.44      7.09 o 
   0  -3  13      160.70      170.24      8.44 o 
   1  -3  13        2.50        1.73      3.80 o 
   2  -3  13       48.24       45.95      4.36 o 
   3  -3  13        2.79        0.01      3.02 o 
   4  -3  13       13.86       11.90      3.56 o 
   5  -3  13       16.75       16.28      4.27 o 
  -5  -2  13        0.30        4.55      4.20 o 
  -4  -2  13       10.46       10.18      3.91 o 
  -3  -2  13        6.84        7.23      3.64 o 
  -2  -2  13      244.76      248.36      8.38 o 
  -1  -2  13      147.83      144.88      9.27 o 
   0  -2  13        3.08        1.72      3.53 o 
   1  -2  13       49.43       50.71      4.54 o 
   2  -2  13        0.43       -2.07      2.96 o 
   3  -2  13        1.81        1.96      3.00 o 
   4  -2  13       15.15       17.41      3.75 o 
   5  -2  13        0.35       -1.62      3.67 o 
  -5  -1  13       33.31       49.90      9.32 o 
  -4  -1  13       69.78       63.54      5.43 o 
  -3  -1  13      231.34      221.91      7.83 o 
  -2  -1  13       48.40       48.05      6.04 o 
  -1  -1  13      288.45      295.76     11.69 o 
   0  -1  13      254.25      214.76      7.46 o 
   1  -1  13       57.23       57.04      8.34 o 
   2  -1  13       57.78       56.13      4.71 o 
   3  -1  13       23.13       21.77      3.69 o 
   4  -1  13        2.98        6.64      3.64 o 
   5  -1  13       57.32       56.50     10.17 o 
  -5   0  13       29.23       38.84      6.16 o 
  -4   0  13       13.60       17.35      3.95 o 
  -3   0  13       23.92       25.81      3.90 o 
  -2   0  13      157.10      153.10      6.64 o 
  -1   0  13      101.06      103.33      5.24 o 
   0   0  13      568.89      572.55     11.71 o 
   1   0  13       15.94       14.27      3.36 o 
   2   0  13      180.44      175.07      8.68 o 
   3   0  13        5.57        6.46      3.26 o 
   4   0  13       56.86       60.30      6.09 o 
  -6   1  13       92.77      100.53      5.75 o 
  -5   1  13        3.27        1.63      3.76 o 
  -4   1  13       16.00       15.79      3.73 o 
  -3   1  13        5.14        8.24      3.39 o 
  -2   1  13      269.77      263.49     18.64 o 
  -1   1  13       20.90       21.88      3.50 o 
   0   1  13      105.34      117.71      4.75 o 
   1   1  13      388.94      406.44     10.87 o 
   2   1  13       16.32       18.90      3.69 o 
   3   1  13       19.80       20.13      4.50 o 
   4   1  13      105.58      110.18     11.87 o 
  -6   2  13       57.18       60.69      5.85 o 
  -5   2  13       43.91       36.24      4.94 o 
  -4   2  13       30.06       27.14      5.36 o 
  -3   2  13        4.26        5.67      3.68 o 
  -2   2  13       22.10       16.49      3.26 o 
  -1   2  13      163.84      154.05      5.56 o 
   0   2  13       52.60       47.28      3.14 o 
   1   2  13      253.87      256.41     11.56 o 
   2   2  13      100.51      110.86      8.10 o 
   3   2  13       49.03       43.27      5.33 o 
  -5   3  13       86.45       86.55      8.76 o 
  -4   3  13       50.01       47.54      4.95 o 
  -3   3  13       39.47       33.27      5.55 o 
  -2   3  13       53.78       48.13      4.51 o 
  -1   3  13       87.67       82.90      5.17 o 
   0   3  13      174.31      162.44      5.94 o 
   1   3  13       53.19       53.34      9.04 o 
   2   3  13      135.65      154.56     24.01 o 
  -5   4  13      127.16      138.81      7.07 o 
  -4   4  13      199.82      230.57     10.00 o 
  -3   4  13       16.07       23.24      3.34 o 
  -2   4  13        6.92        5.47      2.92 o 
  -1   4  13        1.75       -0.29      2.53 o 
   0   4  13       20.10       23.17      4.93 o 
   1   4  13       92.03      114.89     10.17 o 
  -4   5  13        4.74        8.59      3.60 o 
  -3   5  13       28.30       31.11      3.98 o 
  -2   5  13       18.22       19.03      3.66 o 
  -1   5  13       10.20       10.83      3.48 o 
   0  -6  14      102.02       93.21      7.64 o 
   1  -6  14       14.31       14.86      5.32 o 
   2  -6  14       24.82       23.62      5.34 o 
   3  -6  14        2.27       -0.11      4.92 o 
  -1  -5  14      128.07      131.09      8.39 o 
   0  -5  14       90.06       93.00      9.79 o 
   1  -5  14       38.99       33.22      5.50 o 
   2  -5  14        0.58        2.35      4.66 o 
   3  -5  14       99.25      100.84      8.54 o 
   4  -5  14        5.36       -2.39      3.96 o 
  -2  -4  14       91.83       96.72      6.08 o 
  -1  -4  14        4.43        2.65      4.59 o 
   0  -4  14      299.64      308.57     12.01 o 
   1  -4  14       26.29       29.41      5.36 o 
   2  -4  14       94.39       89.58      5.75 o 
   3  -4  14        0.07       -3.03      3.34 o 
   4  -4  14      111.71      110.43      6.51 o 
  -3  -3  14       20.47       23.39      4.35 o 
  -2  -3  14        0.03       -3.17      3.34 o 
  -1  -3  14       10.70        8.60      3.65 o 
   0  -3  14       71.13       77.37      6.14 o 
   1  -3  14      127.53      116.55      7.35 o 
   2  -3  14       34.26       40.83      5.41 o 
   3  -3  14        5.55        5.44      3.58 o 
   4  -3  14        0.05        1.81      3.57 o 
  -4  -2  14       26.66       24.77      4.75 o 
  -3  -2  14        2.43       -3.51      3.51 o 
  -2  -2  14        1.17       -2.89      3.33 o 
  -1  -2  14       25.94       26.10      3.93 o 
   0  -2  14        0.42       -2.85      4.02 o 
   1  -2  14      121.28      123.31      8.98 o 
   2  -2  14      273.81      271.12     13.47 o 
   3  -2  14      187.65      187.51      7.96 o 
   4  -2  14       45.00       48.71      4.87 o 
  -4  -1  14       49.83       40.80      5.26 o 
  -3  -1  14        1.33       -2.33      3.47 o 
  -2  -1  14        2.09        2.44      3.50 o 
  -1  -1  14        9.55        6.66      4.01 o 
   0  -1  14       23.63       31.12      5.02 o 
   1  -1  14        7.23        3.74      3.48 o 
   2  -1  14       70.62       74.82      9.38 o 
   3  -1  14       11.26       10.62      3.64 o 
   4  -1  14       65.10       66.73      5.35 o 
  -4   0  14      248.35      255.95      9.30 o 
  -3   0  14      118.45      128.97      7.86 o 
  -2   0  14       18.16       16.78      3.87 o 
  -1   0  14        2.45        0.28      4.33 o 
   0   0  14      222.92      215.07      7.85 o 
   1   0  14       14.43       18.74      3.71 o 
   2   0  14        0.29        0.59      3.51 o 
   3   0  14       21.12       22.77      4.31 o 
  -5   1  14        4.68        0.15      4.92 o 
  -4   1  14       45.16       43.10      4.76 o 
  -3   1  14      324.14      320.23     10.08 o 
  -2   1  14       71.34       71.41      4.91 o 
  -1   1  14        4.02        7.40      3.44 o 
   0   1  14        5.02        5.16      3.43 o 
   1   1  14      131.03      111.87      5.82 o 
   2   1  14        0.94       -1.70      3.47 o 
   3   1  14       35.16       38.11      5.78 o 
  -5   2  14       47.58       41.91      5.25 o 
  -4   2  14        0.26       -1.23      8.85 o 
  -3   2  14       28.58       27.63      5.73 o 
  -2   2  14      177.89      176.52      9.35 o 
  -1   2  14       32.52       32.14      5.89 o 
   0   2  14       43.69       46.17      3.41 o 
   1   2  14       36.72       31.90      4.23 o 
   2   2  14       15.04       12.75      4.66 o 
  -4   3  14      113.81      113.45      6.96 o 
  -3   3  14        2.92        2.75      6.50 o 
  -2   3  14      262.46      261.34      9.10 o 
  -1   3  14       82.17       82.81      5.42 o 
   0   3  14       25.82       29.25      4.26 o 
  -3   4  14       80.48       81.53      7.28 o 
  -2   4  14        0.64       -1.36      3.19 o 
  -1   4  14       85.94      103.83      5.42 o 
   1  -5  15        2.91        4.65      4.61 o 
  -1  -4  15       37.79       25.31      5.97 o 
   0  -4  15       18.65       21.64      5.15 o 
   1  -4  15        5.85        7.30      4.64 o 
   2  -4  15        7.80       -1.11      4.48 o 
   3  -4  15       43.79       49.50      5.15 o 
  -2  -3  15       34.57       27.80      5.34 o 
  -1  -3  15        0.66       -1.92      4.83 o 
   0  -3  15        1.30       -2.12      4.46 o 
   1  -3  15        9.24        8.15      4.84 o 
   2  -3  15       20.55       20.20      4.21 o 
   3  -3  15        0.81        4.70      4.10 o 
  -3  -2  15       93.33       98.77      6.48 o 
  -2  -2  15      161.05      158.78      7.69 o 
  -1  -2  15       95.83       88.28      7.19 o 
   0  -2  15        9.98        5.61      4.87 o 
   1  -2  15       16.53       12.04      4.93 o 
   2  -2  15        0.14       -0.77      3.48 o 
   3  -2  15        4.38        3.18      4.08 o 
  -3  -1  15       30.08       25.46      4.64 o 
  -2  -1  15      131.61      145.97      6.99 o 
  -1  -1  15      114.43      131.22     12.71 o 
   0  -1  15       65.59       58.34      8.38 o 
   1  -1  15        7.65       14.95      3.85 o 
   2  -1  15        3.23        3.60      3.57 o 
  -3   0  15       37.72       36.50      4.80 o 
  -2   0  15       17.09       16.92      4.24 o 
  -1   0  15      102.62      101.02      7.47 o 
   0   0  15       85.44       89.10      9.98 o 
   1   0  15       13.26       12.44      4.02 o 
   2   0  15       34.44       30.85      4.73 o 
  -3   1  15      103.96      104.12      6.29 o 
  -2   1  15        0.03       -0.03      3.69 o 
  -1   1  15        5.50        1.81      3.59 o 
   0   1  15      138.46      141.52      6.98 o 
   1   1  15       52.47       55.57      5.08 o 
  -3   2  15        0.43        4.68      5.37 o 
  -2   2  15      104.04      100.44      7.67 o 
  -1   2  15        1.42        5.22      4.79 o 
   0   2  15      297.40      301.43     13.03 o 
   0  -2  16       92.99       92.28     11.87 o 
  -1  -1  16       10.90       12.81      7.91 o 
   0  -1  16        1.95        2.40      5.09 o 
                                                 
